# Supplementary material for: Analysis of CRISPR‐Cas9 screens identifies genetic dependencies in melanoma
Source: Pigment Cell Melanoma Res. 2020 Sep 7;34(1):122–31. doi: 10.1111/pcmr.12919 (PMC7818247; doi:10.1111/pcmr.12919)
Supplement: Supplementary file 4 — Table S1 [file PCMR-34-122-s004.xlsx]

## Sheet: Sheet1
Supplemental Table 1 Sequences of gRNAs used for single gene validation analysis.
Name	Sequence
sgCtrl_1	5'- CACCGCGCATGAAAGATGGGAGGAGT-3'
sgCtrl_2	5'-CACCGTCTTTCATGCGTAATAAACGT-3'
sgBRAF_1	5'-CACCGCAAATGATTAAGTTGACACGT-3'
sgBRAF_2	5'-CACCGTGCTTTCTTTAGACTGTCTGT-3'
sgPPP2R2A_1	5'-CACCGGATCCATAGGCCTAAAGACGT-3'
sgPPP2R2A_2	5'-CACCGGCAAATATTCTTCGTGGACGT-3'
sgDUSP4_1	5'-CACCGCAGAATTCTGGGTACTCGGGT-3'
sgDUSP4_2	5'-CACCGGGGGGTGGGATGGCTGCCAGT-3'
