# Supplementary material for: Analysis of CRISPR‐Cas9 screens identifies genetic dependencies in melanoma
Source: Pigment Cell Melanoma Res. 2020 Sep 7;34(1):122–31. doi: 10.1111/pcmr.12919 (PMC7818247; doi:10.1111/pcmr.12919)
Supplement: Supplementary file 5 — Table S2 [file PCMR-34-122-s005.xlsx]

## Sheet: Sheet1
Supplemental Table 2 List of melanoma-related fitness genes in haploid cells (Blomen et al., 2015)
FITNESS_SKIN	FITNESS_HAPLOID
PSMD14	YES
RPS3A	YES
RPS2	YES
RPL29	YES
SAP30BP	YES
PFDN2	YES
RPLP2	YES
RPS3	YES
RPL18A	YES
NDC80	YES
RPL31	YES
SNRPF	YES
DPH3	NO
TOMM40	YES
PSMA5	YES
CCT3	YES
SBDS	YES
ALG13	YES
OSGEP	YES
RPL17	YES
PSMC3	YES
CDC5L	YES
PSMA1	YES
KRT8	NO
RPLP0	YES
KPNB1	YES
HSPA5	YES
EIF3E	YES
RPP21	YES
CDC27	YES
MMS22L	YES
TSR2	YES
SMC2	YES
DHPS	YES
ARMC7	YES
FBL	YES
RPS20	YES
ORC6	YES
CDC123	YES
YRDC	YES
RPL32	YES
RPL27	YES
LSM2	YES
RGPD8	NO
RGPD6	NO
ESPL1	NO
DUT	YES
STRAP	YES
DHX15	YES
H3F3A	NO
EEF2KMT	NO
RPL13	YES
PRPF38A	YES
RPL37	YES
DDX56	YES
NUP43	YES
EIF5	YES
RNPC3	YES
EIF2S3	YES
RNGTT	YES
WDR43	YES
CHAF1B	YES
SF3A2	YES
TARS	YES
ATP6V0B	YES
PRPF38B	YES
DBR1	YES
PSMD4	YES
SARS	YES
EIF3F	NO
RPL27A	YES
ZRSR2	YES
SRSF7	YES
DNAJC17	YES
RPL21	YES
GINS3	YES
HNRNPC	YES
WBP11	YES
RAN	YES
SFPQ	YES
ATP6V1A	YES
MARS	YES
RPL18	YES
CDC16	YES
TRMT112	NO
COPB1	YES
EIF3A	YES
PSMA6	NO
FAM86C1	NO
PSMA3	YES
PAK1IP1	YES
PSMD7	YES
RPSA	YES
SMC4	YES
PSMA7	YES
CDK7	YES
COPB2	YES
SYS1	YES
RPL13A	YES
GPN3	YES
RPL9	YES
SNRPB	YES
DYNC1H1	YES
MED6	YES
ELP5	YES
PSMB3	YES
NPM1	YES
WDR75	YES
DTYMK	YES
ZNF718	NO
SNAPC1	YES
ATP6V1G1	YES
RPL23	YES
NCAPG	YES
RPS6	YES
RPS8	YES
EIF4A1	YES
CHMP4B	YES
MED30	YES
GTPBP4	YES
ATP6V0C	YES
THOC2	YES
OR56A5	NO
PSMB5	YES
ATP6V1B2	YES
RPS27A	YES
SRSF2	YES
SMU1	YES
ETF1	YES
RPS13	YES
RPL15	YES
RPS28	YES
RBM17	YES
CPSF3L	YES
PSMG4	YES
RPS11	YES
THAP1	YES
TTC27	YES
MCM2	YES
MPHOSPH10	YES
EEF2	YES
SF3A1	YES
SF1	YES
DDB1	YES
VPS25	YES
WDR82	YES
PSMB6	YES
PPIA	NO
NCBP2	YES
PSMD3	YES
EEF1A1	YES
GINS2	YES
NHLRC2	YES
MYC	YES
RPL11	YES
DUX4	NO
POLR2L	YES
RPL10A	YES
FARSB	YES
CHEK1	YES
RPL26	YES
LUC7L3	YES
SLU7	YES
RPS9	YES
CDT1	YES
KIF11	YES
RPS19	YES
RPL12	YES
RPL5	YES
SRSF3	YES
UTP4	NO
RSL24D1	YES
CTCF	YES
RPL23A	YES
CHERP	YES
RRM2	YES
SUPT5H	YES
NOL10	YES
CDC7	YES
ALG2	YES
DAD1	YES
CDC23	YES
DDX49	YES
GPKOW	YES
ANKRD18B	NO
PRELID1	YES
DCTN6	YES
BUB3	YES
NEDD1	YES
TXN	YES
EIF2S1	YES
LSM8	NO
HAUS7	YES
