# Supplementary material for: Analysis of CRISPR‐Cas9 screens identifies genetic dependencies in melanoma
Source: Pigment Cell Melanoma Res. 2020 Sep 7;34(1):122–31. doi: 10.1111/pcmr.12919 (PMC7818247; doi:10.1111/pcmr.12919)
Supplement: Supplementary file 6 — Table S3 [file PCMR-34-122-s006.xlsx]

## Sheet: Sheet1
Supplemental Table 3 Somatic mutations in 28 melanoma cell lines
Cell line	Hugo Symbol	Entrez Gene Id	Ncbi Build	Chr	Start Position	End Position	Variant Classification	Variant Type	Reference Allele	Tumor Seq Allele	dbSNP ID	Tumor Sample Barcode	Annotation Transcript	Protein Change	CCLE WES alt:ref	CCLE WGS alt:ref	CCLE RNAseq alt:ref	Sanger WES alt:ref	CCLE HC1650 alt:ref	CCLE Raindance alt:ref	ExAC Allelic Fraction	TCGA Hotspot Count
A2058	BRAF	673	37	7	140453136	140453136	Missense_Mutation	SNP	A	T	NA	A2058_SKIN	ENST00000288602.6	p.V600E	NA	19:33	8:37	44:81	88:238		1.647e-05	784
A2058	MAP2K1	5604	37	15	66729162	66729162	Missense_Mutation	SNP	C	T	NA	A2058_SKIN	ENST00000307102.5	p.P124S	NA	17:23	347:286	30:47	136:161	NA	0	13
A2058	TP53	7157	37	17	7577118	7577118	Missense_Mutation	SNP	C	A	NA	A2058_SKIN	ENST00000269305.4	p.V274F	NA	34:0	420:1	35:0	45:0	853:5	0	12
A2058	TP63	8626	37	3	189587118	189587118	Missense_Mutation	SNP	C	T	NA	A2058_SKIN	ENST00000264731.3	p.R379C	NA	12:15		16:23	72:74	NA	8.237e-06	10
A2058	THPO	7066	37	3	184090609	184090609	Missense_Mutation	SNP	C	T	NA	A2058_SKIN	ENST00000204615.7	p.E252K	NA	16:20		25:39	NA	NA	1.647e-05	9
A2058	DNAH5	1767	37	5	13931251	13931251	Missense_Mutation	SNP	C	T	NA	A2058_SKIN	ENST00000265104.4	p.E54K	NA	31:14		73:41	NA	NA	0	8
A2058	SCN1A	6323	37	2	166894560	166894560	Missense_Mutation	SNP	C	T	NA	A2058_SKIN	ENST00000303395.4	p.G891E	NA	14:12		68:84	NA	NA	0	6
A2058	STUB1	10273	37	16	731505	731507	In_Frame_Del	DEL	GAA	-	NA	A2058_SKIN	ENST00000565677.1	p.K73del	NA	10:24			NA	NA	1.652e-05	6
A2058	CEP170	9859	37	1	243333048	243333048	Silent	SNP	T	C	NA	A2058_SKIN	ENST00000366542.1	p.T575T	NA	5:40			NA	NA	1.656e-05	5
A2058	KMT2C	58508	37	7	151962236	151962236	Silent	SNP	G	A	NA	A2058_SKIN	ENST00000262189.6	p.F357F	NA			24:447	40:865	NA	0	5
A2058	AGRN	375790	37	1	983033	983033	Silent	SNP	C	T	NA	A2058_SKIN	ENST00000379370.2	p.S1199S	NA	18:10	219:210	9:20	NA	NA	0	4
A2058	MXD1	4084	37	2	70164405	70164405	Silent	SNP	C	T	NA	A2058_SKIN	ENST00000264444.2	p.I119I	NA	18:16	15:17	43:56	NA	NA	0.000173	4
A2058	STK17B	9262	37	2	197002227	197002227	Missense_Mutation	SNP	G	A	NA	A2058_SKIN	ENST00000263955.4	p.R355C	NA	10:14	34:33	44:48	158:206	NA	2.471e-05	4
A2058	LEPREL1	55214	37	3	189712006	189712006	Missense_Mutation	SNP	C	T	NA	A2058_SKIN	ENST00000319332.5	p.E234K	NA	19:20		37:25	NA	NA	8.236e-06	4
A2058	MSANTD4	84437	37	11	105880291	105880291	Nonsense_Mutation	SNP	G	A	NA	A2058_SKIN	ENST00000301919.4	p.R337*	NA	26:0	125:0	94:0	NA	NA	0	4
A2058	ZMYND8	23613	37	20	45875065	45875066	Frame_Shift_Ins	INS	-	T	NA	A2058_SKIN	ENST00000311275.7	p.K637fs	NA			8:110	NA	NA	0	4
A2058	BRINP2	57795	37	1	177250484	177250484	Silent	SNP	G	A	NA	A2058_SKIN	ENST00000361539.4	p.R724R	NA	31:12	8:1	90:34	NA	NA	0	3
A2058	DNAH12	201625	37	3	57343268	57343268	Silent	SNP	G	A	NA	A2058_SKIN	ENST00000351747.2	p.F2832F	NA	10:18		83:88	NA	NA	0	3
A2058	MAGI1	9223	37	3	65439006	65439006	Silent	SNP	C	T	NA	A2058_SKIN	ENST00000497477.2	p.T323T	NA	13:9		29:45	NA	NA	1.647e-05	3
A2058	ABLIM2	84448	37	4	8010816	8010816	Silent	SNP	C	T	NA	A2058_SKIN	ENST00000341937.5	p.S446S	NA	22:16		63:61	NA	NA	8.274e-06	3
A2058	ARAP2	116984	37	4	36069753	36069753	Missense_Mutation	SNP	G	A	NA	A2058_SKIN	ENST00000303965.4	p.R1631W	NA	17:16	25:17	49:49	NA	NA	1.647e-05	3
A2058	DKK2	27123	37	4	107845337	107845337	Missense_Mutation	SNP	C	T	NA	A2058_SKIN	ENST00000285311.3	p.R185Q	NA	13:14	11:9	33:33	NA	NA	0	3
A2058	OR51B4	79339	37	11	5322705	5322705	Missense_Mutation	SNP	G	A	NA	A2058_SKIN	ENST00000380224.1	p.L158F	NA	14:13	3:1	51:36	NA	NA	0	3
A2058	DTX3	196403	37	12	58002327	58002327	Missense_Mutation	SNP	C	T	NA	A2058_SKIN	ENST00000548198.1	p.R259W	NA	23:18	67:54	18:24	NA	NA	2.478e-05	3
A2058	GPC6	10082	37	13	94482727	94482727	Missense_Mutation	SNP	G	A	NA	A2058_SKIN	ENST00000377047.4	p.A214T	NA	5:25	11:37		NA	NA	1.647e-05	3
A2058	CTCF	10664	37	16	67645069	67645069	Nonsense_Mutation	SNP	G	T	NA	A2058_SKIN	ENST00000264010.4	p.E112*	NA	8:24	27:139	17:62	NA	NA	0	3
A2058	C1orf174	339448	37	1	3807365	3807365	Missense_Mutation	SNP	T	A	NA	A2058_SKIN	ENST00000361605.3	p.D129V	NA	9:17	76:111	21:18	NA	NA	8.236e-06	0
A2058	CHD5	26038	37	1	6186638	6186638	Missense_Mutation	SNP	C	T	NA	A2058_SKIN	ENST00000262450.3	p.D1358N	NA	19:16		10:12	79:56	NA	0	0
A2058	HP1BP3	50809	37	1	21071319	21071319	Missense_Mutation	SNP	T	C	NA	A2058_SKIN	ENST00000312239.5	p.M545V	NA	14:13	370:422	53:63	NA	NA	0	0
A2058	EXTL1	2134	37	1	26361795	26361795	Missense_Mutation	SNP	T	C	NA	A2058_SKIN	ENST00000374280.3	p.V663A	NA	14:17	119:89	8:8	NA	NA	0	0
A2058	ZNF683	257101	37	1	26689614	26689614	Missense_Mutation	SNP	G	A	NA	A2058_SKIN	ENST00000436292.1	p.P349L	NA	19:13		34:29	NA	NA	0	0
A2058	ZCCHC17	51538	37	1	31836931	31836931	Missense_Mutation	SNP	C	T	NA	A2058_SKIN	ENST00000373714.1	p.S206L	NA	20:20	409:447	122:114	NA	NA	0	0
A2058	GJB4	127534	37	1	35227598	35227598	Missense_Mutation	SNP	G	A	NA	A2058_SKIN	ENST00000339480.1	p.G248E	NA	22:21		6:7	NA	NA	0	0
A2058	GRIK3	2899	37	1	37346322	37346322	Missense_Mutation	SNP	C	T	NA	A2058_SKIN	ENST00000373091.3	p.D155N	NA	18:8		43:40	NA	NA	3.295e-05	0
A2058	RSPO1	284654	37	1	38078580	38078580	Silent	SNP	C	T	NA	A2058_SKIN	ENST00000401069.1	p.R213R	NA	14:18		20:28	NA	NA	2.481e-05	0
A2058	RSPO1	284654	37	1	38079490	38079490	Missense_Mutation	SNP	C	T	NA	A2058_SKIN	ENST00000401069.1	p.G171S	NA	19:14		23:14	NA	NA	8.273e-06	0
A2058	RHBDL2	54933	37	1	39352307	39352307	Missense_Mutation	SNP	C	T	NA	A2058_SKIN	ENST00000289248.2	p.G261S	NA	22:5		48:71	NA	NA	0	0
A2058	CCDC17	149483	37	1	46089011	46089011	Missense_Mutation	SNP	T	C	NA	A2058_SKIN	ENST00000528266.1	p.Q124R	NA	21:15			NA	NA	0	0
A2058	GLIS1	148979	37	1	54060338	54060338	Missense_Mutation	SNP	G	A	NA	A2058_SKIN	ENST00000312233.2	p.P80S	NA	8:12		7:11	NA	NA	0	0
A2058	TMEM59	9528	37	1	54518714	54518714	Silent	SNP	G	T	NA	A2058_SKIN	ENST00000234831.5	p.R50R	NA	18:10	398:447	18:9	NA	NA	0	0
A2058	FGGY	55277	37	1	59922691	59922691	Missense_Mutation	SNP	A	T	NA	A2058_SKIN	ENST00000303721.7	p.S205C	NA	11:14	7:14	78:78	NA	NA	1.647e-05	0
A2058	ATG4C	84938	37	1	63284985	63284985	Missense_Mutation	SNP	C	T	NA	A2058_SKIN	ENST00000317868.4	p.A235V	NA	21:11		35:47	NA	NA	8.238e-06	0
A2058	FPGT-TNNI3K	100526835	37	1	74819023	74819023	Missense_Mutation	SNP	C	A	NA	A2058_SKIN	ENST00000370899.3	p.Q437K	NA	8:24		15:33	50:142	NA	0	0
A2058	ASB17	127247	37	1	76384695	76384695	Missense_Mutation	SNP	C	T	NA	A2058_SKIN	ENST00000284142.6	p.G277E	NA	5:14		53:51	NA	NA	0	0
A2058	ASB17	127247	37	1	76384727	76384727	Missense_Mutation	SNP	A	T	NA	A2058_SKIN	ENST00000284142.6	p.N266K	NA	10:13		32:51	NA	NA	0	0
A2058	HS2ST1	9653	37	1	87563587	87563587	Missense_Mutation	SNP	C	T	NA	A2058_SKIN	ENST00000370550.5	p.P219S	NA	9:6	168:157	31:50	NA	NA	0	0
A2058	HFM1	164045	37	1	91740299	91740299	Missense_Mutation	SNP	G	C	NA	A2058_SKIN	ENST00000370425.3	p.P1219R	NA	10:17		21:23	NA	NA	8.239e-06	0
A2058	ARHGAP29	9411	37	1	94654494	94654494	Missense_Mutation	SNP	G	A	NA	A2058_SKIN	ENST00000260526.6	p.P527L	NA	8:13	10:19	48:67	48:58	NA	0	0
A2058	OLFM3	118427	37	1	102269975	102269975	Missense_Mutation	SNP	G	A	NA	A2058_SKIN	ENST00000338858.5	p.S419F	NA	17:19		73:74	NA	NA	0	0
A2058	KCNC4	3749	37	1	110754764	110754764	Missense_Mutation	SNP	C	T	NA	A2058_SKIN	ENST00000369787.3	p.L215F	NA	13:12	5:0		NA	NA	1.785e-05	0
A2058	TTF2	8458	37	1	117624455	117624455	Missense_Mutation	SNP	G	A	NA	A2058_SKIN	ENST00000369466.4	p.D597N	NA	14:16	89:93	55:58	NA	NA	8.236e-06	0
A2058	HRNR	388697	37	1	152185594	152185594	Silent	SNP	G	A	NA	A2058_SKIN	ENST00000368801.2	p.P2837P	NA	38:19		72:35	NA	NA	8.237e-06	0
A2058	FLG2	388698	37	1	152329669	152329669	Missense_Mutation	SNP	C	T	NA	A2058_SKIN	ENST00000388718.5	p.G198D	NA	35:23		196:116	NA	NA	0	0
A2058	SPTA1	6708	37	1	158655030	158655030	Missense_Mutation	SNP	C	G	NA	A2058_SKIN	ENST00000368147.4	p.E44D	NA	18:14		83:40	NA	NA	1.655e-05	0
A2058	COPA	1314	37	1	160276954	160276954	Splice_Site	SNP	G	A	NA	A2058_SKIN	ENST00000241704.7	p.S434L	NA	26:30	235:554	70:157	NA	NA	1.647e-05	0
A2058	USP21	27005	37	1	161130745	161130745	Silent	SNP	G	A	NA	A2058_SKIN	ENST00000289865.8	p.R105R	NA	16:24	71:165	20:30	NA	NA	0	0
A2058	OLFML2B	25903	37	1	161953708	161953708	Silent	SNP	C	T	NA	A2058_SKIN	ENST00000294794.3	p.R670R	NA	18:29		32:70	NA	NA	0	0
A2058	ALDH9A1	223	37	1	165652265	165652265	Missense_Mutation	SNP	G	A	NA	A2058_SKIN	ENST00000354775.4	p.S137F	NA	12:27	200:407	28:76	NA	NA	0	0
A2058	TNN	63923	37	1	175105993	175105993	Missense_Mutation	SNP	C	T	NA	A2058_SKIN	ENST00000239462.4	p.P1155L	NA	15:24		31:55	81:179	NA	0	0
A2058	SHCBP1L	81626	37	1	182872289	182872289	Missense_Mutation	SNP	C	T	NA	A2058_SKIN	ENST00000367547.3	p.G532D	NA	30:18		178:87	NA	NA	0	0
A2058	KCNT2	343450	37	1	196303014	196303014	Missense_Mutation	SNP	C	T	NA	A2058_SKIN	ENST00000294725.9	p.E654K	NA	15:35		29:42	NA	NA	0	0
A2058	KIF14	9928	37	1	200587157	200587157	Missense_Mutation	SNP	G	A	NA	A2058_SKIN	ENST00000367350.4	p.S232L	NA	22:30	63:130	98:233	NA	NA	0	0
A2058	PPP1R12B	4660	37	1	202462440	202462440	Missense_Mutation	SNP	G	A	NA	A2058_SKIN	ENST00000608999.1	p.E714K	NA	37:17	6:7	26:9	NA	NA	4.119e-05	0
A2058	PPFIA4	8497	37	1	203012612	203012612	Missense_Mutation	SNP	C	T	NA	A2058_SKIN	ENST00000447715.2	p.R108W	NA	18:23	11:22	21:35	NA	NA	8.565e-06	0
A2058	DNAH14	127602	37	1	225565132	225565132	Missense_Mutation	SNP	T	C	NA	A2058_SKIN	ENST00000445597.2	p.M3127T	NA	25:16			NA	NA	4.454e-05	0
A2058	PSEN2	5664	37	1	227069750	227069750	Splice_Site	SNP	G	A	NA	A2058_SKIN	ENST00000366783.3		NA	8:50				NA	0	0
A2058	ARF1	375	37	1	228285576	228285576	Silent	SNP	G	A	NA	A2058_SKIN	ENST00000541182.1	p.A136A	NA	22:34	243:513	19:41	NA	NA	2.471e-05	0
A2058	OBSCN	84033	37	1	228560681	228560681	Missense_Mutation	SNP	G	A	NA	A2058_SKIN	ENST00000422127.1	p.G7401E	NA	12:23		3:7	14:31	NA	0	0
A2058	MLK4	0	37	1	233514917	233514917	Missense_Mutation	SNP	C	T	NA	A2058_SKIN	ENST00000366624.3	p.A722V	NA	36:10		70:33	12:5	NA	0	0
A2058	OPN3	23596	37	1	241803547	241803547	Missense_Mutation	SNP	C	T	NA	A2058_SKIN	ENST00000366554.2	p.G4R	NA	14:6	5:0		NA	NA	0	0
A2058	OPN3	23596	37	1	241803548	241803548	Silent	SNP	C	T	NA	A2058_SKIN	ENST00000366554.2	p.S3S	NA	14:6	5:0		NA	NA	0	0
A2058	PLD5	200150	37	1	242263995	242263995	Missense_Mutation	SNP	C	T	NA	A2058_SKIN	ENST00000536534.2	p.M443I	NA	24:10		122:76	NA	NA	0	0
A2058	EFCAB2	84288	37	1	245285233	245285233	Missense_Mutation	SNP	C	T	NA	A2058_SKIN	ENST00000366522.2	p.L265F	NA	28:16	19:21		NA	NA	0	0
A2058	AHCTF1	25909	37	1	247016523	247016523	Missense_Mutation	SNP	A	G	NA	A2058_SKIN	ENST00000391829.2	p.L1478P	NA	4:30			NA	NA	0	0
A2058	OR2T1	26696	37	1	248569669	248569669	Missense_Mutation	SNP	C	T	NA	A2058_SKIN	ENST00000366474.1	p.S125F	NA	24:17		138:68	NA	NA	0	0
A2058	LYPD8	646627	37	1	248903012	248903012	Missense_Mutation	SNP	G	A	NA	A2058_SKIN	ENST00000590317.1	p.P47S	NA	33:16			NA	NA	4.369e-05	0
A2058	PGBD2	267002	37	1	249211391	249211391	Missense_Mutation	SNP	C	T	NA	A2058_SKIN	ENST00000329291.5	p.T203I	NA	6:39		25:183	NA	NA	0	0
A2058	CMPK2	129607	37	2	7003605	7003605	Silent	SNP	C	T	NA	A2058_SKIN	ENST00000256722.5	p.L260L	NA	15:13	11:10	138:128	NA	NA	0	0
A2058	IAH1	285148	37	2	9618446	9618446	Missense_Mutation	SNP	A	T	NA	A2058_SKIN	ENST00000497473.1	p.D77V	NA	11:24			NA	NA	0	0
A2058	IAH1	285148	37	2	9618447	9618447	Silent	SNP	C	T	NA	A2058_SKIN	ENST00000497473.1	p.D77D	NA	13:25			NA	NA	0	0
A2058	GRHL1	29841	37	2	10140767	10140767	Missense_Mutation	SNP	G	A	NA	A2058_SKIN	ENST00000324907.9	p.E597K	NA	14:8	4:7	131:150	NA	NA	0	0
A2058	GREB1	9687	37	2	11758813	11758813	Missense_Mutation	SNP	C	T	NA	A2058_SKIN	ENST00000381486.2	p.S1271F	NA	17:16		11:9	NA	NA	0	0
A2058	KRTCAP3	200634	37	2	27665761	27665761	Missense_Mutation	SNP	C	T	NA	A2058_SKIN	ENST00000543753.1	p.P89L	NA	31:12	3:4	11:15	NA	NA	0	0
A2058	STRN	6801	37	2	37105146	37105146	Missense_Mutation	SNP	G	A	NA	A2058_SKIN	ENST00000263918.4	p.S404F	NA	26:12	73:59	78:119	NA	NA	0	0
A2058	PREPL	9581	37	2	44566378	44566378	Nonsense_Mutation	SNP	G	A	NA	A2058_SKIN	ENST00000409936.1	p.Q293*	NA	12:21		33:37	NA	NA	0	0
A2058	B3GNT2	10678	37	2	62449444	62449444	Missense_Mutation	SNP	G	C	NA	A2058_SKIN	ENST00000301998.4	p.S30T	NA	16:13	36:34	51:44	NA	NA	0	0
A2058	EHBP1	23301	37	2	63175538	63175538	Silent	SNP	C	T	NA	A2058_SKIN	ENST00000263991.5	p.V554V	NA	12:18	76:80	28:34	54:69	NA	4.118e-05	0
A2058	CD207	50489	37	2	71060997	71060997	Silent	SNP	G	A	NA	A2058_SKIN	ENST00000410009.3	p.S115S	NA	16:15		94:98	NA	NA	0	0
A2058	SFXN5	94097	37	2	73188308	73188308	Silent	SNP	G	A	NA	A2058_SKIN	ENST00000272433.2	p.F299F	NA	16:9	13:25	9:2	NA	NA	2.474e-05	0
A2058	DOK1	1796	37	2	74782454	74782454	Silent	SNP	G	A	NA	A2058_SKIN	ENST00000233668.5	p.V78V	NA	12:16	19:30	11:12	NA	NA	0	0
A2058	DNAH6	1768	37	2	84904140	84904140	Silent	SNP	C	T	NA	A2058_SKIN	ENST00000237449.6	p.I2208I	NA	14:16		26:25	NA	NA	0	0
A2058	KANSL3	55683	37	2	97278035	97278035	Missense_Mutation	SNP	G	A	NA	A2058_SKIN	ENST00000431828.1	p.A357V	NA	9:18	85:98	78:126	NA	NA	0	0
A2058	KIAA1211L	343990	37	2	99439854	99439854	Silent	SNP	C	A	NA	A2058_SKIN	ENST00000397899.2	p.G294G	NA	10:13			NA	NA	0	0
A2058	TSGA10	80705	37	2	99651755	99651755	Missense_Mutation	SNP	G	A	NA	A2058_SKIN	ENST00000393483.3	p.L518F	NA	16:9		30:42	NA	NA	0	0
A2058	IL18R1	8809	37	2	103013341	103013341	Missense_Mutation	SNP	T	A	NA	A2058_SKIN	ENST00000409599.1	p.S541T	NA	17:15		28:22	NA	NA	2.472e-05	0
A2058	TGFBRAP1	9392	37	2	105924246	105924246	Silent	SNP	G	A	NA	A2058_SKIN	ENST00000393359.2	p.L171L	NA	23:17	71:88	29:29	NA	NA	3.295e-05	0
A2058	ACOXL	55289	37	2	111875220	111875220	Missense_Mutation	SNP	G	A	NA	A2058_SKIN	ENST00000439055.1	p.D524N	NA	23:15		23:26	NA	NA	0	0
A2058	PTPN4	5775	37	2	120658307	120658307	Missense_Mutation	SNP	A	G	NA	A2058_SKIN	ENST00000263708.2	p.N230S	NA	13:13	20:20	41:44	NA	NA	0	0
A2058	HNMT	3176	37	2	138759753	138759753	Missense_Mutation	SNP	C	T	NA	A2058_SKIN	ENST00000280097.3	p.H140Y	NA	11:13	27:45	16:25	NA	NA	8.249e-06	0
A2058	ZEB2	9839	37	2	145147506	145147506	Missense_Mutation	SNP	T	C	NA	A2058_SKIN	ENST00000558170.2	p.K1053E	NA	10:12	108:113	16:28	NA	NA	0	0
A2058	NR4A2	4929	37	2	157185010	157185010	Silent	SNP	T	C	NA	A2058_SKIN	ENST00000339562.4	p.L300L	NA	10:17	11:7	35:49	NA	NA	0	0
A2058	GALNT5	11227	37	2	158157331	158157331	Silent	SNP	G	A	NA	A2058_SKIN	ENST00000259056.4	p.L753L	NA	13:12		26:24	NA	NA	0	0
A2058	SCN1A	6323	37	2	166892974	166892974	Missense_Mutation	SNP	C	T	NA	A2058_SKIN	ENST00000303395.4	p.D1005N	NA	14:12		32:33	NA	NA	0	0
A2058	G6PC2	57818	37	2	169761062	169761062	Missense_Mutation	SNP	A	T	NA	A2058_SKIN	ENST00000375363.3	p.M126L	NA	15:11		51:46	NA	NA	4.942e-05	0
A2058	LRP2	4036	37	2	170092524	170092524	Silent	SNP	G	A	NA	A2058_SKIN	ENST00000263816.3	p.A1582A	NA	13:12		10:9	72:91	NA	0	0
A2058	TTN	7273	37	2	179483151	179483151	Nonsense_Mutation	SNP	C	T	NA	A2058_SKIN	ENST00000591111.1	p.W14037*	NA	17:22		132:152	213:275	NA	0	0
A2058	TTN	7273	37	2	179486449	179486449	Silent	SNP	G	A	NA	A2058_SKIN	ENST00000591111.1	p.T13393T	NA	20:17		91:80	139:101	NA	0	0
A2058	TTN	7273	37	2	179560892	179560892	Nonsense_Mutation	SNP	T	A	NA	A2058_SKIN	ENST00000591111.1	p.K9986*	NA	13:13		90:58	167:169	NA	0	0
A2058	FSIP2	401024	37	2	186659541	186659541	Missense_Mutation	SNP	G	A	NA	A2058_SKIN	ENST00000424728.1	p.E2560K	NA	11:12		44:46	NA	NA	0	0
A2058	ANKAR	150709	37	2	190557031	190557031	Missense_Mutation	SNP	G	A	NA	A2058_SKIN	ENST00000520309.1	p.D364N	NA	12:12		26:45	NA	NA	0	0
A2058	HECW2	57520	37	2	197066002	197066002	Silent	SNP	C	T	NA	A2058_SKIN	ENST00000260983.3	p.*1573*	NA	17:20		37:37	NA	NA	0	0
A2058	SF3B1	23451	37	2	198257161	198257161	Missense_Mutation	SNP	C	T	NA	A2058_SKIN	ENST00000335508.6	p.V1261I	NA	12:19	361:481	23:30	NA	NA	0	0
A2058	PLCL1	5334	37	2	198950309	198950309	Missense_Mutation	SNP	G	A	NA	A2058_SKIN	ENST00000428675.1	p.G690R	NA	22:5		38:50	NA	NA	0	0
A2058	ORC2	4999	37	2	201791539	201791539	Silent	SNP	G	A	NA	A2058_SKIN	ENST00000234296.2	p.S334S	NA	13:12	67:62	95:63	NA	NA	0	0
A2058	VWC2L	402117	37	2	215279108	215279108	Missense_Mutation	SNP	G	A	NA	A2058_SKIN	ENST00000312504.5	p.G64E	NA	15:10		121:102	NA	NA	0	0
A2058	ABCA12	26154	37	2	215831648	215831648	Silent	SNP	G	A	NA	A2058_SKIN	ENST00000272895.7	p.S1936S	NA	16:21		34:40	NA	NA	0	0
A2058	CXCR2	3579	37	2	218999804	218999804	Missense_Mutation	SNP	G	A	NA	A2058_SKIN	ENST00000318507.2	p.D94N	NA	18:16		48:45	266:301	NA	8.236e-06	0
A2058	SERPINE2	5270	37	2	224849504	224849504	Silent	SNP	G	A	NA	A2058_SKIN	ENST00000258405.4	p.I283I	NA	19:18	441:489	11:15	NA	NA	0	0
A2058	SPHKAP	80309	37	2	228884715	228884715	Silent	SNP	T	C	NA	A2058_SKIN	ENST00000392056.3	p.R285R	NA	10:7		116:122	NA	NA	1.647e-05	0
A2058	DNER	92737	37	2	230253052	230253052	Missense_Mutation	SNP	C	T	NA	A2058_SKIN	ENST00000341772.4	p.S595N	NA	5:6	12:21	39:38	NA	NA	0	0
A2058	SP140L	93349	37	2	231193506	231193506	Missense_Mutation	SNP	G	C	NA	A2058_SKIN	ENST00000415673.2	p.E23Q	NA	3:19	26:74	34:126	NA	NA	0	0
A2058	GIGYF2	26058	37	2	233655850	233655850	Missense_Mutation	SNP	G	C	NA	A2058_SKIN	ENST00000409547.1	p.E355Q	NA	11:16	205:146	32:34	NA	NA	0	0
A2058	NGEF	25791	37	2	233785011	233785011	Missense_Mutation	SNP	C	T	NA	A2058_SKIN	ENST00000264051.3	p.E271K	NA	6:33			NA	NA	0	0
A2058	CAPN10	11132	37	2	241534584	241534584	Missense_Mutation	SNP	G	A	NA	A2058_SKIN	ENST00000391984.2	p.V381I	NA	7:16	24:103		NA	NA	1.647e-05	0
A2058	KIF1A	547	37	2	241722477	241722477	Missense_Mutation	SNP	G	A	NA	A2058_SKIN	ENST00000320389.7	p.S283F	NA	18:14		14:19	NA	NA	0	0
A2058	NEU4	129807	37	2	242757859	242757859	Missense_Mutation	SNP	C	T	NA	A2058_SKIN	ENST00000391969.2	p.H314Y	NA	26:18		2:4	NA	NA	0	0
A2058	CNTN4	152330	37	3	2777901	2777901	Missense_Mutation	SNP	G	A	NA	A2058_SKIN	ENST00000397461.1	p.D20N	NA	5:8		125:147	NA	NA	4.139e-05	0
A2058	CRELD1	78987	37	3	9982802	9982802	Missense_Mutation	SNP	T	A	NA	A2058_SKIN	ENST00000383811.3	p.F215L	NA	5:33	10:81		NA	NA	0	0
A2058	NEK10	152110	37	3	27335120	27335120	Silent	SNP	T	C	NA	A2058_SKIN	ENST00000429845.2	p.R444R	NA	5:15		18:74	NA	NA	0	0
A2058	GADL1	339896	37	3	30892341	30892341	Missense_Mutation	SNP	C	T	NA	A2058_SKIN	ENST00000282538.5	p.G174E	NA	11:19		39:50	NA	NA	0	0
A2058	TGM4	7047	37	3	44926948	44926948	Missense_Mutation	SNP	C	T	NA	A2058_SKIN	ENST00000296125.4	p.P51S	NA	15:19		14:12	NA	NA	0	0
A2058	CDCP1	64866	37	3	45127150	45127150	Missense_Mutation	SNP	G	A	NA	A2058_SKIN	ENST00000296129.1	p.P831S	NA	14:20		44:53	NA	NA	0	0
A2058	ALS2CL	259173	37	3	46719834	46719834	Missense_Mutation	SNP	C	A	NA	A2058_SKIN	ENST00000318962.4	p.G558C	NA	5:28			NA	NA	0	0
A2058	PRSS42	339906	37	3	46875112	46875112	Missense_Mutation	SNP	C	T	NA	A2058_SKIN	ENST00000429665.1	p.R90K	NA	19:14		6:3	NA	NA	0	0
A2058	UQCRC1	7384	37	3	48646701	48646701	Missense_Mutation	SNP	G	A	NA	A2058_SKIN	ENST00000203407.5	p.T35M	NA	17:19	370:349		NA	NA	1.649e-05	0
A2058	GRM2	2912	37	3	51747004	51747004	Silent	SNP	C	T	NA	A2058_SKIN	ENST00000395052.3	p.Y322Y	NA	12:16		14:19	NA	NA	8.238e-06	0
A2058	GPR27	2850	37	3	71804203	71804203	Missense_Mutation	SNP	C	A	NA	A2058_SKIN	ENST00000304411.2	p.P335T	NA	3:19			NA	NA	0	0
A2058	LNP1	348801	37	3	100170748	100170748	Silent	SNP	C	T	NA	A2058_SKIN	ENST00000383693.3	p.S114S	NA	12:16	10:17	46:54	NA	NA	0	0
A2058	CBLB	868	37	3	105587579	105587579	Splice_Site	SNP	C	T	NA	A2058_SKIN	ENST00000264122.4		NA	11:9	10:0		NA	NA	0	0
A2058	ZBTB20	26137	37	3	114069570	114069570	Missense_Mutation	SNP	G	A	NA	A2058_SKIN	ENST00000474710.1	p.S452F	NA	18:9		39:21	NA	NA	0	0
A2058	MAATS1	89876	37	3	119425713	119425713	Missense_Mutation	SNP	C	G	NA	A2058_SKIN	ENST00000273390.5	p.T61S	NA	4:31			NA	NA	0	0
A2058	ARGFX	503582	37	3	121295654	121295654	Missense_Mutation	SNP	G	A	NA	A2058_SKIN	ENST00000334384.3	p.E43K	NA	12:11			NA	NA	0	0
A2058	ILDR1	286676	37	3	121712591	121712591	Silent	SNP	C	T	NA	A2058_SKIN	ENST00000344209.5	p.L335L	NA	14:21		14:12	NA	NA	0	0
A2058	GRK7	131890	37	3	141535577	141535577	Silent	SNP	G	A	NA	A2058_SKIN	ENST00000264952.2	p.R449R	NA	14:13		20:37	52:88	NA	0	0
A2058	ATR	545	37	3	142176564	142176564	Missense_Mutation	SNP	A	T	NA	A2058_SKIN	ENST00000350721.4	p.F2513I	NA	19:11	59:61	37:56	99:116	NA	0	0
A2058	ANKUB1	389161	37	3	149510099	149510099	Missense_Mutation	SNP	C	T	NA	A2058_SKIN	ENST00000383050.3	p.D19N	NA	9:35		10:87	NA	NA	0	0
A2058	MED12L	116931	37	3	150883277	150883277	Missense_Mutation	SNP	C	T	NA	A2058_SKIN	ENST00000474524.1	p.S443L	NA	19:19		21:26	NA	NA	0	0
A2058	SERPINI2	5276	37	3	167189604	167189604	Missense_Mutation	SNP	A	C	NA	A2058_SKIN	ENST00000476257.1	p.W7G	NA	4:28			NA	NA	0	0
A2058	MAGEF1	64110	37	3	184429061	184429061	Missense_Mutation	SNP	G	T	NA	A2058_SKIN	ENST00000317897.3	p.S183R	NA	14:14	199:200	41:33	NA	NA	0	0
A2058	MUC4	4585	37	3	195510663	195510663	Silent	SNP	G	A	NA	A2058_SKIN	ENST00000463781.3	p.T2596T	NA	6:9		32:79	NA	NA	0	0
A2058	PIGZ	80235	37	3	196675338	196675338	Missense_Mutation	SNP	C	T	NA	A2058_SKIN	ENST00000412723.1	p.V144M	NA	16:14		10:9	NA	NA	0	0
A2058	CTBP1	1487	37	4	1232045	1232045	Missense_Mutation	SNP	C	T	NA	A2058_SKIN	ENST00000290921.6	p.E41K	NA	16:14	374:450	14:19	27:28	NA	0	0
A2058	ADRA2C	152	37	4	3768891	3768891	Silent	SNP	G	A	NA	A2058_SKIN	ENST00000330055.5	p.P186P	NA	8:7		6:5	NA	NA	0	0
A2058	ZNF518B	85460	37	4	10445444	10445444	Missense_Mutation	SNP	G	A	NA	A2058_SKIN	ENST00000326756.3	p.P837S	NA	16:16	9:0	28:26	NA	NA	4.942e-05	0
A2058	CPEB2	132864	37	4	15005685	15005685	Missense_Mutation	SNP	C	T	NA	A2058_SKIN	ENST00000507071.1	p.P26L	NA	8:5		6:5	NA	NA	0	0
A2058	KLF3	51274	37	4	38682207	38682207	Splice_Site	SNP	G	A	NA	A2058_SKIN	ENST00000261438.5		NA	9:18		105:118	NA	NA	0	0
A2058	GABRG1	2565	37	4	46060311	46060311	Missense_Mutation	SNP	G	A	NA	A2058_SKIN	ENST00000295452.4	p.P280L	NA	12:17		33:25	NA	NA	0	0
A2058	CNGA1	1259	37	4	47939492	47939492	Missense_Mutation	SNP	G	A	NA	A2058_SKIN	ENST00000514170.1	p.P340L	NA	18:19		69:69	NA	NA	0	0
A2058	ERVMER34-1	100288413	37	4	53611326	53611326	Missense_Mutation	SNP	C	T	NA	A2058_SKIN	ENST00000443173.1	p.G121E	NA	14:11	5:0		NA	NA	0	0
A2058	ERVMER34-1	100288413	37	4	53611327	53611327	Missense_Mutation	SNP	C	T	NA	A2058_SKIN	ENST00000443173.1	p.G121R	NA	14:11	5:0		NA	NA	0	0
A2058	EPHA5	2044	37	4	66213902	66213902	Missense_Mutation	SNP	C	T	NA	A2058_SKIN	ENST00000273854.3	p.R843K	NA	7:10		63:63	99:116	NA	0	0
A2058	FAM47E-STBD1	100631383	37	4	77227923	77227923	Start_Codon_SNP	SNP	A	T	NA	A2058_SKIN	ENST00000237642.6	p.M1L	NA	12:16	48:42		NA	NA	1.652e-05	0
A2058	SHROOM3	57619	37	4	77662557	77662557	Silent	SNP	G	A	NA	A2058_SKIN	ENST00000296043.6	p.E1077E	NA	17:22	13:10	5:1	NA	NA	0	0
A2058	WDFY3	23001	37	4	85738730	85738730	Nonsense_Mutation	SNP	G	A	NA	A2058_SKIN	ENST00000295888.4	p.R568*	NA	10:7	3:22	40:47	NA	NA	0	0
A2058	TET2	54790	37	4	106155514	106155514	Missense_Mutation	SNP	C	T	NA	A2058_SKIN	ENST00000540549.1	p.P139S	NA	16:10	21:17	26:40	77:71		0	0
A2058	TET2	54790	37	4	106155515	106155515	Missense_Mutation	SNP	C	T	NA	A2058_SKIN	ENST00000540549.1	p.P139L	NA	17:10	21:18	26:41	76:71		0	0
A2058	EGF	1950	37	4	110895881	110895881	Missense_Mutation	SNP	G	A	NA	A2058_SKIN	ENST00000265171.5	p.D583N	NA	18:18	6:4	26:35	32:32	NA	0	0
A2058	PCDH18	54510	37	4	138452757	138452757	Silent	SNP	A	G	NA	A2058_SKIN	ENST00000344876.4	p.F162F	NA	17:16	4:10	19:26	NA	NA	0	0
A2058	RNF150	57484	37	4	141888860	141888860	Missense_Mutation	SNP	C	T	NA	A2058_SKIN	ENST00000515673.2	p.V218I	NA	11:7	39:27	72:75	NA	NA	0	0
A2058	FREM3	166752	37	4	144618038	144618038	Missense_Mutation	SNP	G	A	NA	A2058_SKIN	ENST00000329798.5	p.S1264F	NA	16:14			NA	NA	0	0
A2058	ARHGAP10	79658	37	4	148743953	148743953	Missense_Mutation	SNP	C	T	NA	A2058_SKIN	ENST00000336498.3	p.T77I	NA	17:18	26:24	37:47	NA	NA	0	0
A2058	FHDC1	85462	37	4	153895992	153895992	Missense_Mutation	SNP	C	G	NA	A2058_SKIN	ENST00000511601.1	p.P517A	NA	17:9	18:18	3:4	NA	NA	0	0
A2058	DCHS2	54798	37	4	155156067	155156067	Missense_Mutation	SNP	G	A	NA	A2058_SKIN	ENST00000357232.4	p.P2791L	NA	19:15		70:68	NA	NA	3.295e-05	0
A2058	MARCH1	55016	37	4	164622012	164622012	Missense_Mutation	SNP	C	T	NA	A2058_SKIN	ENST00000503008.1	p.E39K	NA	13:11		34:33	NA	NA	0	0
A2058	DDX60	55601	37	4	169232177	169232177	Missense_Mutation	SNP	A	T	NA	A2058_SKIN	ENST00000393743.3	p.L16I	NA	10:22	6:9	6:12	NA	NA	8.247e-06	0
A2058	DDX60L	91351	37	4	169294836	169294836	Missense_Mutation	SNP	C	T	NA	A2058_SKIN	ENST00000511577.1	p.R1586Q	NA	15:11	33:30	151:165	NA	NA	4.122e-05	0
A2058	GALNTL6	442117	37	4	173734807	173734807	Nonsense_Mutation	SNP	G	T	NA	A2058_SKIN	ENST00000506823.1	p.E286*	NA	10:11		25:27	NA	NA	0	0
A2058	PLEKHG4B	153478	37	5	162015	162015	Missense_Mutation	SNP	G	A	NA	A2058_SKIN	ENST00000283426.6	p.G513R	NA	29:11		24:16	NA	NA	0	0
A2058	PLEKHG4B	153478	37	5	163106	163106	Silent	SNP	C	T	NA	A2058_SKIN	ENST00000283426.6	p.S617S	NA	9:24		3:1	NA	NA	0	0
A2058	IRX4	50805	37	5	1878177	1878177	Missense_Mutation	SNP	A	C	NA	A2058_SKIN	ENST00000505790.1	p.F489C	NA	5:18			NA	NA	0	0
A2058	ROPN1L	83853	37	5	10450119	10450119	Missense_Mutation	SNP	T	C	NA	A2058_SKIN	ENST00000503804.1	p.L104S	NA	36:14		85:49	NA	NA	0	0
A2058	DNAH5	1767	37	5	13729583	13729583	Missense_Mutation	SNP	T	A	NA	A2058_SKIN	ENST00000265104.4	p.S3950C	NA	16:34		39:83	NA	NA	0	0
A2058	DNAH5	1767	37	5	13766162	13766162	Missense_Mutation	SNP	C	T	NA	A2058_SKIN	ENST00000265104.4	p.E3342K	NA	33:15		113:37	NA	NA	0	0
A2058	DNAH5	1767	37	5	13814927	13814927	Silent	SNP	A	G	NA	A2058_SKIN	ENST00000265104.4	p.G2339G	NA	6:33			NA	NA	0	0
A2058	UGT3A2	167127	37	5	36038029	36038029	Missense_Mutation	SNP	G	A	NA	A2058_SKIN	ENST00000282507.3	p.P389S	NA	16:27		41:106	NA	NA	0	0
A2058	LIFR	3977	37	5	38482226	38482226	Missense_Mutation	SNP	T	C	NA	A2058_SKIN	ENST00000263409.4	p.D922G	NA	14:19		66:142	90:226	NA	0	0
A2058	C7	730	37	5	40928734	40928734	Missense_Mutation	SNP	C	T	NA	A2058_SKIN	ENST00000313164.9	p.S20L	NA	26:8		64:35	NA	NA	0	0
A2058	SNX18	112574	37	5	53814936	53814936	Missense_Mutation	SNP	C	T	NA	A2058_SKIN	ENST00000326277.3	p.T385I	NA	19:17	59:48	10:11	NA	NA	4.118e-05	0
A2058	PDE4D	5144	37	5	58334750	58334750	Nonsense_Mutation	SNP	C	T	NA	A2058_SKIN	ENST00000340635.6	p.W286*	NA	14:18	62:93	10:21	NA	NA	0	0
A2058	ERBB2IP	55914	37	5	65350097	65350097	Missense_Mutation	SNP	G	C	NA	A2058_SKIN	ENST00000284037.5	p.S984T	NA	14:17	126:104	43:40	NA	NA	0	0
A2058	MAP1B	4131	37	5	71492221	71492221	Silent	SNP	T	C	NA	A2058_SKIN	ENST00000296755.7	p.A1013A	NA	17:11	91:133	24:29	NA	NA	1.647e-05	0
A2058	TMEM174	134288	37	5	72469329	72469329	Silent	SNP	C	T	NA	A2058_SKIN	ENST00000296776.5	p.L87L	NA	8:12		41:42	NA	NA	0	0
A2058	IQGAP2	10788	37	5	75991401	75991401	Silent	SNP	G	A	NA	A2058_SKIN	ENST00000274364.6	p.R1372R	NA	13:18	6:4	37:45	NA	NA	8.236e-06	0
A2058	F2RL1	2150	37	5	76129425	76129425	Silent	SNP	C	T	NA	A2058_SKIN	ENST00000296677.4	p.C331C	NA	4:21		40:341	NA	NA	8.236e-06	0
A2058	BHMT2	23743	37	5	78379618	78379618	Missense_Mutation	SNP	G	C	NA	A2058_SKIN	ENST00000255192.3	p.E317Q	NA	16:18		14:16	NA	NA	0	0
A2058	SLC12A2	6558	37	5	127507396	127507396	Missense_Mutation	SNP	C	T	NA	A2058_SKIN	ENST00000262461.2	p.R921C	NA	12:14	70:69	57:80	NA	NA	3.295e-05	0
A2058	SOWAHA	134548	37	5	132150129	132150129	Silent	SNP	G	A	NA	A2058_SKIN	ENST00000378693.2	p.P272P	NA	6:5			NA	NA	0	0
A2058	SOWAHA	134548	37	5	132150130	132150130	Missense_Mutation	SNP	G	A	NA	A2058_SKIN	ENST00000378693.2	p.G273S	NA	7:5			NA	NA	0	0
A2058	KLHL3	26249	37	5	137027988	137027988	Missense_Mutation	SNP	G	A	NA	A2058_SKIN	ENST00000309755.4	p.A171V	NA	24:11	4:1	10:9	NA	NA	0	0
A2058	SLC4A9	83697	37	5	139739963	139739963	Silent	SNP	C	T	NA	A2058_SKIN	ENST00000230993.6	p.L48L	NA	7:17		9:13	NA	NA	0	0
A2058	PCDHB6	56130	37	5	140529954	140529954	Missense_Mutation	SNP	A	G	NA	A2058_SKIN	ENST00000231136.1	p.E39G	NA	14:17		43:54	NA	NA	0	0
A2058	PCDHB15	56121	37	5	140627346	140627346	Missense_Mutation	SNP	G	A	NA	A2058_SKIN	ENST00000231173.3	p.G734R	NA	11:17		41:54	NA	NA	0	0
A2058	PCDHGB3	56102	37	5	140750339	140750339	Missense_Mutation	SNP	T	G	NA	A2058_SKIN	ENST00000576222.1	p.I126M	NA	12:12		202:213	NA	NA	0	0
A2058	PCDHGA12	26025	37	5	140812519	140812519	Silent	SNP	C	G	NA	A2058_SKIN	ENST00000252085.3	p.G731G	NA	15:15		36:34	NA	NA	0	0
A2058	PCDHGA12	26025	37	5	140812520	140812520	Silent	SNP	T	C	NA	A2058_SKIN	ENST00000252085.3	p.L732L	NA	15:15		36:36	NA	NA	0	0
A2058	CSF1R	1436	37	5	149440513	149440513	Silent	SNP	C	T	NA	A2058_SKIN	ENST00000286301.3	p.K627K	NA	11:17		4:10	74:76		0	0
A2058	FAT2	2196	37	5	150924804	150924804	Missense_Mutation	SNP	G	C	NA	A2058_SKIN	ENST00000261800.5	p.L1962V	NA	21:15		32:37	NA	NA	8.236e-06	0
A2058	CYFIP2	26999	37	5	156816315	156816315	Missense_Mutation	SNP	G	A	NA	A2058_SKIN	ENST00000521420.1	p.R1083Q	NA	22:18	3:4	18:19	NA	NA	4.948e-05	0
A2058	NIPAL4	348938	37	5	156899361	156899361	Missense_Mutation	SNP	T	G	NA	A2058_SKIN	ENST00000311946.7	p.L265R	NA	12:11		80:83	NA	NA	0	0
A2058	PWWP2A	114825	37	5	159520919	159520919	Silent	SNP	G	A	NA	A2058_SKIN	ENST00000307063.7	p.V246V	NA	13:16	47:39	43:59	NA	NA	0	0
A2058	GABRA6	2559	37	5	161116687	161116687	Missense_Mutation	SNP	C	T	NA	A2058_SKIN	ENST00000274545.5	p.P192L	NA	13:16		20:34	NA	NA	0	0
A2058	BNIP1	662	37	5	172571556	172571556	Missense_Mutation	SNP	C	T	NA	A2058_SKIN	ENST00000351486.5	p.A3V	NA	22:12	57:67	5:4	NA	NA	2.471e-05	0
A2058	FLT4	2324	37	5	180057562	180057562	Silent	SNP	G	A	NA	A2058_SKIN	ENST00000261937.6	p.F131F	NA	12:16		6:9	113:122	NA	8.267e-06	0
A2058	NQO2	4835	37	6	3017159	3017159	Silent	SNP	C	T	NA	A2058_SKIN	ENST00000338130.2	p.A153A	NA	33:10	524:101	43:19	NA	NA	1.647e-05	0
A2058	RIPK1	8737	37	6	3083361	3083361	Silent	SNP	C	T	NA	A2058_SKIN	ENST00000259808.4	p.L168L	NA	16:36	74:157	60:113	93:169	NA	0	0
A2058	SLC22A23	63027	37	6	3456149	3456149	Silent	SNP	C	T	NA	A2058_SKIN	ENST00000406686.3	p.V215V	NA	15:29	13:41		NA	NA	0	0
A2058	DSP	1832	37	6	7581469	7581469	Silent	SNP	T	C	NA	A2058_SKIN	ENST00000379802.3	p.N1682N	NA	19:25	22:70	55:82	NA	NA	0	0
A2058	GCNT6	644378	37	6	10647347	10647347	Missense_Mutation	SNP	A	G	NA	A2058_SKIN	ENST00000417671.1	p.Q341R	NA	21:35			NA	NA	0	0
A2058	LTA	4049	37	6	31541239	31541239	Silent	SNP	C	G	NA	A2058_SKIN	ENST00000454783.1	p.L129L	NA	6:44			NA	NA	0	0
A2058	MSH5	4439	37	6	31721118	31721118	Missense_Mutation	SNP	A	G	NA	A2058_SKIN	ENST00000375755.3	p.S285G	NA	25:13	139:76	145:57	76:29	NA	0	0
A2058	TNXB	7148	37	6	32035668	32035668	Missense_Mutation	SNP	C	T	NA	A2058_SKIN	ENST00000375244.3	p.G2105E	NA	13:26		22:44	NA	NA	0	0
A2058	TNXB	7148	37	6	32053849	32053849	Silent	SNP	G	A	NA	A2058_SKIN	ENST00000375244.3	p.P942P	NA	11:32		6:7	NA	NA	0	0
A2058	GRM4	2914	37	6	34123235	34123235	De_novo_Start_OutOfFrame	SNP	C	T	NA	A2058_SKIN	ENST00000374177.3		NA	29:9			NA	NA	0	0
A2058	PACSIN1	29993	37	6	34497177	34497177	Missense_Mutation	SNP	G	A	NA	A2058_SKIN	ENST00000538621.1	p.E154K	NA	29:26		40:19	NA	NA	0	0
A2058	DNAH8	1769	37	6	38875886	38875886	Missense_Mutation	SNP	G	T	NA	A2058_SKIN	ENST00000359357.3	p.C2951F	NA	8:34			29:150	NA	0	0
A2058	GLTSCR1L	23506	37	6	42824890	42824890	Missense_Mutation	SNP	C	G	NA	A2058_SKIN	ENST00000314073.5	p.R724G	NA	14:14	16:21	75:51	NA	NA	0	0
A2058	KLC4	89953	37	6	43030755	43030755	Missense_Mutation	SNP	G	A	NA	A2058_SKIN	ENST00000394056.2	p.R120Q	NA	19:18	21:31		NA	NA	1.647e-05	0
A2058	CD2AP	23607	37	6	47573928	47573928	Missense_Mutation	SNP	C	T	NA	A2058_SKIN	ENST00000359314.5	p.S482F	NA	21:11	67:68	28:39	NA	NA	0	0
A2058	HCRTR2	3062	37	6	55113605	55113605	Missense_Mutation	SNP	C	T	NA	A2058_SKIN	ENST00000370862.3	p.P131L	NA	14:8		87:117	NA	NA	0	0
A2058	COL21A1	81578	37	6	55922520	55922520	Missense_Mutation	SNP	C	T	NA	A2058_SKIN	ENST00000244728.5	p.D937N	NA	10:19		18:25	NA	NA	0	0
A2058	EYS	346007	37	6	64430536	64430536	Missense_Mutation	SNP	C	T	NA	A2058_SKIN	ENST00000370621.3	p.G3152R	NA	17:15	4:1	28:42	NA	NA	0	0
A2058	COL19A1	1310	37	6	70812105	70812105	Silent	SNP	A	G	NA	A2058_SKIN	ENST00000322773.4	p.P423P	NA	16:16	53:93	21:29	NA	NA	0	0
A2058	DOPEY1	23033	37	6	83845477	83845477	Missense_Mutation	SNP	C	T	NA	A2058_SKIN	ENST00000349129.2	p.P1004S	NA	17:11	7:10	76:86	NA	NA	0	0
A2058	KIAA1009	0	37	6	84913737	84913737	Missense_Mutation	SNP	C	T	NA	A2058_SKIN	ENST00000403245.3	p.E217K	NA	11:8	8:5	63:51	NA	NA	0	0
A2058	MDN1	23195	37	6	90371153	90371153	Missense_Mutation	SNP	C	T	NA	A2058_SKIN	ENST00000369393.3	p.E4904K	NA	17:16	86:69	53:46	NA	NA	0	0
A2058	MDN1	23195	37	6	90382336	90382336	Missense_Mutation	SNP	C	G	NA	A2058_SKIN	ENST00000369393.3	p.Q4520H	NA	16:24	56:61	23:36	NA	NA	8.237e-06	0
A2058	FUT9	10690	37	6	96652011	96652011	Missense_Mutation	SNP	C	T	NA	A2058_SKIN	ENST00000302103.5	p.P327L	NA	16:16		50:37	NA	NA	0	0
A2058	SCML4	256380	37	6	108093510	108093510	Missense_Mutation	SNP	C	T	NA	A2058_SKIN	ENST00000369020.3	p.G8R	NA	22:16		19:17	NA	NA	0	0
A2058	RFPL4B	442247	37	6	112671613	112671613	Missense_Mutation	SNP	T	A	NA	A2058_SKIN	ENST00000441065.2	p.F235I	NA	11:15		52:46	NA	NA	0	0
A2058	RFX6	222546	37	6	117232110	117232110	Missense_Mutation	SNP	C	T	NA	A2058_SKIN	ENST00000332958.2	p.R229C	NA	12:18		46:49	NA	NA	0	0
A2058	MCM9	254394	37	6	119136519	119136519	Missense_Mutation	SNP	G	A	NA	A2058_SKIN	ENST00000316316.6	p.P967L	NA	10:13	28:19	24:15	NA	NA	0	0
A2058	NCOA7	135112	37	6	126210529	126210529	Silent	SNP	C	T	NA	A2058_SKIN	ENST00000368357.3	p.D443D	NA	17:15	46:53	50:49	NA	NA	0	0
A2058	NCOA7	135112	37	6	126210530	126210530	Missense_Mutation	SNP	C	T	NA	A2058_SKIN	ENST00000368357.3	p.P444S	NA	17:15	46:53	50:49	NA	NA	0	0
A2058	MAP7	9053	37	6	136742891	136742891	Silent	SNP	G	A	NA	A2058_SKIN	ENST00000354570.3	p.R38R	NA	12:15	15:17	33:37	NA	NA	0	0
A2058	SLC35D3	340146	37	6	137243719	137243719	Silent	SNP	C	T	NA	A2058_SKIN	ENST00000331858.4	p.T51T	NA	12:16		5:4	NA	NA	3.302e-05	0
A2058	ECT2L	345930	37	6	139222151	139222151	Silent	SNP	G	A	NA	A2058_SKIN	ENST00000423192.1	p.R827R	NA	15:11		38:56	NA	NA	0	0
A2058	ZC2HC1B	153918	37	6	144207867	144207867	Silent	SNP	T	C	NA	A2058_SKIN	ENST00000237275.6	p.F86F	NA	5:26			NA	NA	0	0
A2058	UTRN	7402	37	6	144854304	144854304	Silent	SNP	C	T	NA	A2058_SKIN	ENST00000367545.3	p.S2047S	NA	16:16	65:45	46:46	NA	NA	0	0
A2058	EPM2A	7957	37	6	145948759	145948759	Silent	SNP	G	A	NA	A2058_SKIN	ENST00000367519.3	p.Y263Y	NA	9:16	10:9	17:15	NA	NA	1.647e-05	0
A2058	MAD1L1	8379	37	7	1997325	1997325	Missense_Mutation	SNP	C	T	NA	A2058_SKIN	ENST00000406869.1	p.R512Q	NA	27:14	347:128	25:18	NA	NA	0	0
A2058	SDK1	221935	37	7	4026948	4026948	Missense_Mutation	SNP	G	A	NA	A2058_SKIN	ENST00000404826.2	p.E709K	NA	19:14	3:8	110:58	NA	NA	0	0
A2058	MALSU1	115416	37	7	23339179	23339179	Missense_Mutation	SNP	C	T	NA	A2058_SKIN	ENST00000466681.1	p.R70W	NA	12:20	186:482	2:3	NA	NA	3.312e-05	0
A2058	PDE1C	5137	37	7	31913015	31913015	Missense_Mutation	SNP	C	T	NA	A2058_SKIN	ENST00000396191.1	p.D167N	NA	12:40	140:254	29:59	NA	NA	0	0
A2058	NPSR1	387129	37	7	34874014	34874014	Silent	SNP	G	A	NA	A2058_SKIN	ENST00000360581.1	p.V233V	NA	6:31		33:94	NA	NA	0	0
A2058	URGCP	55665	37	7	43918650	43918650	Missense_Mutation	SNP	C	T	NA	A2058_SKIN	ENST00000453200.1	p.V138M	NA	13:34	91:162	40:91	NA	NA	1.654e-05	0
A2058	ZNF713	349075	37	7	56006690	56006690	Missense_Mutation	SNP	C	T	NA	A2058_SKIN	ENST00000429591.2	p.P95L	NA	36:18		77:54	NA	NA	0	0
A2058	ZNF679	168417	37	7	63721281	63721281	Missense_Mutation	SNP	G	A	NA	A2058_SKIN	ENST00000421025.1	p.R79K	NA	12:2		64:4	NA	NA	0	0
A2058	TYW1	55253	37	7	66648138	66648138	Missense_Mutation	SNP	C	T	NA	A2058_SKIN	ENST00000359626.5	p.T575M	NA	27:18	74:59	54:49	NA	NA	0	0
A2058	TRIM50	135892	37	7	72734146	72734146	Splice_Site	SNP	G	A	NA	A2058_SKIN	ENST00000333149.2	p.V165V	NA	34:19		151:72	NA	NA	3.295e-05	0
A2058	PCLO	27445	37	7	82584889	82584889	Missense_Mutation	SNP	C	T	NA	A2058_SKIN	ENST00000333891.9	p.E1794K	NA	11:0		87:2	NA	NA	0	0
A2058	ABCB4	5244	37	7	87074188	87074188	Missense_Mutation	SNP	A	T	NA	A2058_SKIN	ENST00000265723.4	p.I370N	NA	38:13		40:17	NA	NA	0	0
A2058	SAMD9L	219285	37	7	92763707	92763707	Silent	SNP	C	T	NA	A2058_SKIN	ENST00000318238.4	p.R526R	NA	12:23	4:12	47:117	NA	NA	0	0
A2058	LMTK2	22853	37	7	97823197	97823197	Silent	SNP	C	T	NA	A2058_SKIN	ENST00000297293.5	p.V1140V	NA	20:30	21:52		67:127	NA	0	0
A2058	NPTX2	4885	37	7	98254473	98254473	Missense_Mutation	SNP	G	A	NA	A2058_SKIN	ENST00000265634.3	p.D295N	NA	13:21		8:15	NA	NA	4.944e-05	0
A2058	CYP3A5	1577	37	7	99273826	99273826	Missense_Mutation	SNP	C	T	NA	A2058_SKIN	ENST00000222982.4	p.G26E	NA	27:20		88:71	NA	NA	0	0
A2058	TSC22D4	81628	37	7	100074903	100074903	Silent	SNP	C	A	NA	A2058_SKIN	ENST00000300181.2	p.G253G	NA	13:24	129:305	28:43	NA	NA	3.37e-05	0
A2058	PCOLCE	5118	37	7	100201611	100201611	Silent	SNP	A	T	NA	A2058_SKIN	ENST00000223061.5	p.S78S	NA	12:21	205:501	15:37	NA	NA	3.295e-05	0
A2058	MUC3A	4584	37	7	100609613	100609613	Missense_Mutation	SNP	G	T	NA	A2058_SKIN	ENST00000319509.7	p.G782V	NA	9:81			NA	NA	0	0
A2058	MUC17	140453	37	7	100677754	100677754	Missense_Mutation	SNP	A	C	NA	A2058_SKIN	ENST00000306151.4	p.E1019D	NA	9:32		110:501	NA	NA	0	0
A2058	MUC17	140453	37	7	100681238	100681238	Missense_Mutation	SNP	C	T	NA	A2058_SKIN	ENST00000306151.4	p.L2181F	NA	36:20		398:96	NA	NA	0	0
A2058	PRKAR2B	5577	37	7	106768738	106768738	Missense_Mutation	SNP	C	T	NA	A2058_SKIN	ENST00000265717.4	p.P160S	NA	13:30			NA	NA	0	0
A2058	SLC26A3	1811	37	7	107415311	107415311	Missense_Mutation	SNP	A	C	NA	A2058_SKIN	ENST00000340010.5	p.F562V	NA	27:21		63:45	NA	NA	8.236e-06	0
A2058	FLNC	2318	37	7	128493642	128493642	Missense_Mutation	SNP	A	G	NA	A2058_SKIN	ENST00000325888.8	p.I2110V	NA	25:40	7:35	7:33	66:156	NA	0	0
A2058	PLXNA4	91584	37	7	131895767	131895767	Missense_Mutation	SNP	C	T	NA	A2058_SKIN	ENST00000359827.3	p.G745S	NA	13:26		5:9	NA	NA	0	0
A2058	AKR1B10	57016	37	7	134222972	134222972	Silent	SNP	G	A	NA	A2058_SKIN	ENST00000359579.4	p.R256R	NA	25:15	8:14	191:105	NA	NA	0	0
A2058	RP11-1220K2.2	0	37	7	141865916	141865916	Missense_Mutation	SNP	C	T	NA	A2058_SKIN	ENST00000477922.3	p.L891F	NA	17:13	5:25		NA	NA	0	0
A2058	CLCN1	1180	37	7	143047535	143047535	Missense_Mutation	SNP	C	T	NA	A2058_SKIN	ENST00000343257.2	p.P825L	NA	10:29		13:32	NA	NA	0	0
A2058	TAS2R60	338398	37	7	143141387	143141387	Missense_Mutation	SNP	G	T	NA	A2058_SKIN	ENST00000332690.1	p.W281L	NA	20:37		46:123	NA	NA	0	0
A2058	OR2A12	346525	37	7	143792561	143792561	Missense_Mutation	SNP	C	T	NA	A2058_SKIN	ENST00000408949.2	p.R121W	NA	16:34		62:91	NA	NA	1.653e-05	0
A2058	ARHGEF5	7984	37	7	144062345	144062345	Silent	SNP	G	A	NA	A2058_SKIN	ENST00000056217.5	p.R861R	NA	26:139		57:248	NA	NA	0	0
A2058	GIMAP6	474344	37	7	150327197	150327197	Missense_Mutation	SNP	C	T	NA	A2058_SKIN	ENST00000328902.5	p.E12K	NA	12:8		121:63	NA	NA	0	0
A2058	RHEB	6009	37	7	151174502	151174502	Splice_Site	SNP	C	T	NA	A2058_SKIN	ENST00000262187.5		NA	28:10	6:1	99:59	123:71	NA	0	0
A2058	KMT2C	58508	37	7	151921686	151921686	Missense_Mutation	SNP	G	A	NA	A2058_SKIN	ENST00000262189.6	p.L998F	NA	13:16	15:20	11:25	74:135	NA	0	0
A2058	AC006372.1	0	37	7	157318844	157318844	Missense_Mutation	SNP	C	T	NA	A2058_SKIN	ENST00000444154.1	p.P100S	NA	9:36			NA	NA	0	0
A2058	CSMD1	64478	37	8	2824236	2824236	Missense_Mutation	SNP	T	G	NA	A2058_SKIN	ENST00000520002.1	p.N2987H	NA	25:0	16:0	78:0	NA	NA	0	0
A2058	CSMD1	64478	37	8	3265481	3265481	Missense_Mutation	SNP	G	A	NA	A2058_SKIN	ENST00000520002.1	p.R672C	NA	33:0		126:0	NA	NA	0	0
A2058	EGR3	1960	37	8	22550421	22550421	Missense_Mutation	SNP	T	A	NA	A2058_SKIN	ENST00000317216.2	p.M13L	NA	19:0	41:0	31:0	NA	NA	0	0
A2058	PXDNL	137902	37	8	52336267	52336267	Missense_Mutation	SNP	C	T	NA	A2058_SKIN	ENST00000356297.4	p.G555S	NA	15:33		17:36	NA	NA	0	0
A2058	NKAIN3	286183	37	8	63831032	63831032	Silent	SNP	C	T	NA	A2058_SKIN	ENST00000523211.1	p.A164A	NA	20:25		46:119	NA	NA	0	0
A2058	CSPP1	79848	37	8	68024296	68024296	Silent	SNP	A	C	NA	A2058_SKIN	ENST00000262210.5	p.R404R	NA	7:31	16:121		12:79	NA	0	0
A2058	SULF1	23213	37	8	70515497	70515497	Missense_Mutation	SNP	C	T	NA	A2058_SKIN	ENST00000260128.4	p.P378S	NA	29:15		112:59	230:128	NA	1.647e-05	0
A2058	SLCO5A1	81796	37	8	70744139	70744139	Missense_Mutation	SNP	C	T	NA	A2058_SKIN	ENST00000260126.4	p.G257E	NA	24:11	15:14	53:34	NA	NA	0	0
A2058	ZFHX4	79776	37	8	77617577	77617577	Silent	SNP	C	T	NA	A2058_SKIN	ENST00000521891.2	p.T418T	NA	23:30		35:83	NA	NA	8.275e-06	0
A2058	NDUFAF6	137682	37	8	96037268	96037268	Missense_Mutation	SNP	G	A	NA	A2058_SKIN	ENST00000396124.4	p.G11E	NA	10:12	8:13		NA	NA	3.913e-05	0
A2058	ATP6V1C1	528	37	8	104065020	104065020	Missense_Mutation	SNP	G	A	NA	A2058_SKIN	ENST00000395862.3	p.G148E	NA	14:34	147:334	47:113	NA	NA	0	0
A2058	CTHRC1	115908	37	8	104394757	104394757	Missense_Mutation	SNP	T	C	NA	A2058_SKIN	ENST00000330295.5	p.Y221H	NA	4:33		23:192	NA	NA	0	0
A2058	ZFPM2	23414	37	8	106813469	106813469	Missense_Mutation	SNP	C	T	NA	A2058_SKIN	ENST00000407775.2	p.P387S	NA	18:30		113:276	NA	NA	0	0
A2058	PKHD1L1	93035	37	8	110465013	110465013	Missense_Mutation	SNP	C	T	NA	A2058_SKIN	ENST00000378402.5	p.P2192S	NA	12:21		25:56	NA	NA	0	0
A2058	CSMD3	114788	37	8	113697849	113697849	Silent	SNP	C	T	NA	A2058_SKIN	ENST00000297405.5	p.G756G	NA	7:22		55:116	100:222	NA	0	0
A2058	TRPS1	7227	37	8	116430677	116430677	Missense_Mutation	SNP	G	A	NA	A2058_SKIN	ENST00000220888.5	p.R889C	NA	4:31				NA	0	0
A2058	HHLA1	10086	37	8	133101774	133101774	Missense_Mutation	SNP	G	A	NA	A2058_SKIN	ENST00000414222.1	p.S174F	NA	13:20		23:50	NA	NA	0	0
A2058	CCDC166	100130274	37	8	144789198	144789198	Missense_Mutation	SNP	C	T	NA	A2058_SKIN	ENST00000542437.1	p.R329H	NA	8:31			NA	NA	0	0
A2058	CCDC166	100130274	37	8	144789354	144789354	Missense_Mutation	SNP	C	G	NA	A2058_SKIN	ENST00000542437.1	p.G277A	NA	18:10			NA	NA	0	0
A2058	FAM83H	286077	37	8	144810161	144810161	Silent	SNP	G	A	NA	A2058_SKIN	ENST00000388913.3	p.T490T	NA	10:13	11:16		NA	NA	2.588e-05	0
A2058	SCRIB	23513	37	8	144874206	144874206	Missense_Mutation	SNP	C	T	NA	A2058_SKIN	ENST00000320476.3	p.E1538K	NA	24:12	369:198	5:4		NA	0	0
A2058	EPPK1	83481	37	8	144941125	144941125	Silent	SNP	C	T	NA	A2058_SKIN	ENST00000525985.1	p.T2099T	NA	13:26		49:119	NA	NA	2.477e-05	0
A2058	ADCK5	203054	37	8	145617658	145617658	Splice_Site	SNP	A	C	NA	A2058_SKIN	ENST00000308860.6		NA	4:18				NA	0	0
A2058	DDX58	23586	37	9	32493932	32493932	Missense_Mutation	SNP	C	T	NA	A2058_SKIN	ENST00000379883.2	p.G84R	NA	11:12	18:23	23:36	NA	NA	0	0
A2058	TAF1L	138474	37	9	32630874	32630874	Missense_Mutation	SNP	A	T	NA	A2058_SKIN	ENST00000242310.4	p.D1568E	NA	11:15		82:84	175:182	NA	0	0
A2058	GNE	10020	37	9	36227325	36227325	Missense_Mutation	SNP	C	T	NA	A2058_SKIN	ENST00000539815.1	p.D401N	NA	16:14	78:63	37:30	NA	NA	0	0
A2058	RNF38	152006	37	9	36376001	36376001	Missense_Mutation	SNP	G	A	NA	A2058_SKIN	ENST00000259605.6	p.P96S	NA	6:18	21:77	6:41	NA	NA	0	0
A2058	VPS13A	23230	37	9	79930309	79930309	Missense_Mutation	SNP	C	A	NA	A2058_SKIN	ENST00000360280.3	p.A1518E	NA	13:12	17:20	39:43	NA	NA	2.471e-05	0
A2058	SYK	6850	37	9	93650807	93650807	Missense_Mutation	SNP	G	A	NA	A2058_SKIN	ENST00000375754.4	p.G578E	NA	13:15		12:10	117:141	NA	0	0
A2058	ZNF484	83744	37	9	95610613	95610613	Silent	SNP	G	A	NA	A2058_SKIN	ENST00000375495.3	p.I152I	NA	14:8	8:8	85:89	NA	NA	0	0
A2058	PTCH1	5727	37	9	98240385	98240385	Silent	SNP	G	A	NA	A2058_SKIN	ENST00000331920.6	p.S433S	NA	13:13	4:27	22:21	80:97		0	0
A2058	HEMGN	55363	37	9	100689734	100689734	Missense_Mutation	SNP	G	A	NA	A2058_SKIN	ENST00000259456.3	p.P463S	NA	4:21		11:99	NA	NA	0	0
A2058	TMEFF1	8577	37	9	103334837	103334837	Missense_Mutation	SNP	A	G	NA	A2058_SKIN	ENST00000374879.4	p.T313A	NA	4:28			NA	NA	0	0
A2058	ABCA1	19	37	9	107550316	107550316	Missense_Mutation	SNP	C	T	NA	A2058_SKIN	ENST00000374736.3	p.R2030Q	NA	13:16		48:76	NA	NA	3.295e-05	0
A2058	ZNF462	58499	37	9	109688284	109688284	Silent	SNP	C	T	NA	A2058_SKIN	ENST00000277225.5	p.D697D	NA	17:18	28:24	105:141	NA	NA	1.647e-05	0
A2058	KLF4	9314	37	9	110250161	110250161	Missense_Mutation	SNP	G	A	NA	A2058_SKIN	ENST00000374672.4	p.L172F	NA	13:12	25:8		NA	NA	0	0
A2058	KLF4	9314	37	9	110250162	110250162	Silent	SNP	G	A	NA	A2058_SKIN	ENST00000374672.4	p.L171L	NA	12:12	25:8		NA	NA	0	0
A2058	ZNF483	158399	37	9	114304009	114304009	Missense_Mutation	SNP	A	G	NA	A2058_SKIN	ENST00000309235.5	p.Q265R	NA	10:14		23:24	NA	NA	0	0
A2058	C9orf84	158401	37	9	114543217	114543217	Missense_Mutation	SNP	G	A	NA	A2058_SKIN	ENST00000318737.4	p.L20F	NA	13:14		24:28	NA	NA	0	0
A2058	TNC	3371	37	9	117808872	117808872	Missense_Mutation	SNP	C	T	NA	A2058_SKIN	ENST00000350763.4	p.D1648N	NA	13:22	321:504	49:57	NA	NA	0	0
A2058	ASTN2	23245	37	9	119976885	119976885	Missense_Mutation	SNP	G	A	NA	A2058_SKIN	ENST00000313400.4	p.P256L	NA	17:13		17:12	NA	NA	0	0
A2058	OR1N2	138882	37	9	125316310	125316310	Missense_Mutation	SNP	G	A	NA	A2058_SKIN	ENST00000373688.2	p.E288K	NA	16:8		47:57	NA	NA	0	0
A2058	PKN3	29941	37	9	131476885	131476885	Missense_Mutation	SNP	C	T	NA	A2058_SKIN	ENST00000291906.4	p.P509L	NA	14:17	90:73	14:24	9:12	NA	0	0
A2058	NUP188	23511	37	9	131765109	131765109	Missense_Mutation	SNP	C	G	NA	A2058_SKIN	ENST00000372577.2	p.S1384C	NA	17:14	163:196	20:29	NA	NA	0	0
A2058	SARDH	1757	37	9	136595279	136595279	Missense_Mutation	SNP	G	A	NA	A2058_SKIN	ENST00000371872.4	p.R241C	NA	11:12		38:32	NA	NA	0	0
A2058	WDR5	11091	37	9	137005035	137005035	Silent	SNP	C	T	NA	A2058_SKIN	ENST00000358625.3	p.A12A	NA	14:12	163:178	9:14	NA	NA	8.239e-06	0
A2058	NACC2	138151	37	9	138905108	138905108	Missense_Mutation	SNP	G	A	NA	A2058_SKIN	ENST00000371753.1	p.R398C	NA	5:16	120:147	4:2	NA	NA	0	0
A2058	SDCCAG3	10807	37	9	139302316	139302316	Missense_Mutation	SNP	G	A	NA	A2058_SKIN	ENST00000357365.3	p.L122F	NA	15:12	214:212	44:44	NA	NA	0	0
A2058	SEC16A	9919	37	9	139368817	139368817	Missense_Mutation	SNP	G	A	NA	A2058_SKIN	ENST00000371706.3	p.P906L	NA	15:11	69:93	11:20	NA	NA	0	0
A2058	ABCA2	20	37	9	139917188	139917188	Silent	SNP	C	G	NA	A2058_SKIN	ENST00000371605.3	p.P134P	NA	4:26	21:83		NA	NA	0	0
A2058	FRMD4A	55691	37	10	13708304	13708304	Nonsense_Mutation	SNP	C	A	NA	A2058_SKIN	ENST00000357447.2	p.E466*	NA	21:17	23:202	13:11	NA	NA	0	0
A2058	DCLRE1C	64421	37	10	14951047	14951047	Missense_Mutation	SNP	T	A	NA	A2058_SKIN	ENST00000378278.2	p.Q480L	NA	13:17	30:30	28:39	NA	NA	0	0
A2058	MEIG1	644890	37	10	15008574	15008574	Missense_Mutation	SNP	C	T	NA	A2058_SKIN	ENST00000378240.1	p.T36I	NA	13:13		29:39	NA	NA	0	0
A2058	NEBL	10529	37	10	21169731	21169731	Nonsense_Mutation	SNP	G	A	NA	A2058_SKIN	ENST00000377122.4	p.Q158*	NA	7:17		28:23	NA	NA	0	0
A2058	PTF1A	256297	37	10	23481722	23481722	Missense_Mutation	SNP	G	A	NA	A2058_SKIN	ENST00000376504.3	p.G88D	NA	7:2			NA	NA	3.602e-05	0
A2058	C10orf68	0	37	10	33015693	33015693	Missense_Mutation	SNP	A	T	NA	A2058_SKIN	ENST00000375030.2	p.Q182H	NA	17:13		46:44	NA	NA	1.648e-05	0
A2058	ANKRD30A	91074	37	10	37430891	37430891	Missense_Mutation	SNP	G	A	NA	A2058_SKIN	ENST00000602533.1	p.E300K	NA	11:9		81:86	NA	NA	0	0
A2058	ARHGAP22	58504	37	10	49658742	49658742	Missense_Mutation	SNP	C	T	NA	A2058_SKIN	ENST00000249601.4	p.G477E	NA	18:10	4:21		NA	NA	2.725e-05	0
A2058	WDFY4	57705	37	10	49939373	49939373	Nonsense_Mutation	SNP	C	T	NA	A2058_SKIN	ENST00000325239.5	p.Q450*	NA	17:15		26:32	NA	NA	0	0
A2058	C10orf53	282966	37	10	50916419	50916419	Missense_Mutation	SNP	C	T	NA	A2058_SKIN	ENST00000374112.3	p.P77L	NA	15:11		40:35	NA	NA	0	0
A2058	CSTF2T	23283	37	10	53459117	53459117	Nonsense_Mutation	SNP	G	A	NA	A2058_SKIN	ENST00000331173.4	p.Q65*	NA	16:11	398:271	59:57	NA	NA	0	0
A2058	RTKN2	219790	37	10	63976977	63976977	Missense_Mutation	SNP	C	T	NA	A2058_SKIN	ENST00000373789.3	p.R307K	NA	4:12	28:48	71:57	NA	NA	1.647e-05	0
A2058	ZNF365	22891	37	10	64136476	64136476	Missense_Mutation	SNP	C	T	NA	A2058_SKIN	ENST00000395254.3	p.T175I	NA	10:20	50:57	46:59	NA	NA	0	0
A2058	RPS24	6229	37	10	79795117	79795117	Missense_Mutation	SNP	C	T	NA	A2058_SKIN	ENST00000372360.3	p.T4I	NA	14:19		60:59	NA	NA	8.236e-06	0
A2058	RPS24	6229	37	10	79795118	79795118	Silent	SNP	C	T	NA	A2058_SKIN	ENST00000372360.3	p.T4T	NA	14:21		60:60	NA	NA	1.647e-05	0
A2058	LRIT1	26103	37	10	85993952	85993952	Missense_Mutation	SNP	G	A	NA	A2058_SKIN	ENST00000372105.3	p.P258S	NA	15:15		32:31	NA	NA	0	0
A2058	PTEN	5728	37	10	89692851	89692851	Missense_Mutation	SNP	T	A	NA	A2058_SKIN	ENST00000371953.3	p.L112Q	NA	11:19	277:63	55:61	180:175		0	0
A2058	FFAR4	338557	37	10	95347265	95347265	Missense_Mutation	SNP	G	A	NA	A2058_SKIN	ENST00000371483.4	p.E345K	NA	10:12		106:74	NA	NA	0	0
A2058	PDLIM1	9124	37	10	97007028	97007028	Missense_Mutation	SNP	G	C	NA	A2058_SKIN	ENST00000329399.6	p.P210R	NA	29:15	213:260	71:66	NA	NA	0	0
A2058	SORBS1	10580	37	10	97096360	97096360	Missense_Mutation	SNP	G	A	NA	A2058_SKIN	ENST00000361941.3	p.P1186L	NA	18:12		25:37	NA	NA	0	0
A2058	CHUK	1147	37	10	101969521	101969521	Missense_Mutation	SNP	G	A	NA	A2058_SKIN	ENST00000370397.7	p.S320F	NA	17:13	95:81	26:11	94:94	NA	8.237e-06	0
A2058	CUEDC2	79004	37	10	104184087	104184087	Silent	SNP	C	T	NA	A2058_SKIN	ENST00000369937.4	p.Q115Q	NA	15:15	280:246	22:29	NA	NA	0	0
A2058	SH3PXD2A	9644	37	10	105372917	105372917	Silent	SNP	T	C	NA	A2058_SKIN	ENST00000369774.4	p.A317A	NA	5:22	77:260	8:68	NA	NA	0	0
A2058	COL17A1	1308	37	10	105796285	105796285	Missense_Mutation	SNP	G	A	NA	A2058_SKIN	ENST00000353479.5	p.A1128V	NA	21:17		8:16	NA	NA	8.236e-06	0
A2058	GSTO2	119391	37	10	106035060	106035060	Silent	SNP	G	A	NA	A2058_SKIN	ENST00000338595.2	p.R37R	NA	20:9		33:17	NA	NA	8.236e-06	0
A2058	MXI1	4601	37	10	111985980	111985980	Silent	SNP	G	T	NA	A2058_SKIN	ENST00000239007.7	p.V4V	NA	7:1	12:13		NA	NA	0	0
A2058	CUZD1	50624	37	10	124600703	124600703	Missense_Mutation	SNP	G	A	NA	A2058_SKIN	ENST00000368904.1	p.S75F	NA	14:26		36:37	NA	NA	0	0
A2058	MUC6	4588	37	11	1030583	1030583	Silent	SNP	G	A	NA	A2058_SKIN	ENST00000421673.2	p.P294P	NA	13:11			NA	NA	8.877e-06	0
A2058	SLC22A18	5002	37	11	2924608	2924608	Silent	SNP	C	T	NA	A2058_SKIN	ENST00000380574.1	p.G11G	NA	20:21	117:89	17:14	NA	NA	0	0
A2058	OSBPL5	114879	37	11	3141729	3141729	Silent	SNP	G	A	NA	A2058_SKIN	ENST00000263650.7	p.L176L	NA	16:12	35:52	11:12	NA	NA	0	0
A2058	ARFIP2	23647	37	11	6499069	6499069	Missense_Mutation	SNP	C	T	NA	A2058_SKIN	ENST00000254584.2	p.R250Q	NA	13:19	364:369	27:37	NA	NA	8.236e-06	0
A2058	DCHS1	8642	37	11	6661175	6661175	Missense_Mutation	SNP	G	T	NA	A2058_SKIN	ENST00000299441.3	p.P557H	NA	20:15	8:3	14:19	NA	NA	0	0
A2058	OR2AG2	338755	37	11	6790089	6790089	Silent	SNP	G	A	NA	A2058_SKIN	ENST00000338569.2	p.L34L	NA	9:19		30:18	NA	NA	0	0
A2058	ZNF214	7761	37	11	7021517	7021517	Missense_Mutation	SNP	C	T	NA	A2058_SKIN	ENST00000278314.4	p.G466E	NA	9:14		64:58	NA	NA	0	0
A2058	MRGPRX4	117196	37	11	18194950	18194950	Silent	SNP	C	T	NA	A2058_SKIN	ENST00000314254.3	p.L49L	NA	17:23	63:41	46:63	NA	NA	0	0
A2058	TSG101	7251	37	11	18536233	18536233	Missense_Mutation	SNP	A	G	NA	A2058_SKIN	ENST00000251968.3	p.W117R	NA	14:17	304:259	44:55	NA	NA	0	0
A2058	IGSF22	283284	37	11	18738372	18738372	Silent	SNP	C	T	NA	A2058_SKIN	ENST00000513874.1	p.T383T	NA	5:28			NA	NA	0	0
A2058	ACCSL	390110	37	11	44074295	44074295	Missense_Mutation	SNP	C	T	NA	A2058_SKIN	ENST00000378832.1	p.H286Y	NA	18:17		74:99	NA	NA	1.654e-05	0
A2058	CRY2	1408	37	11	45891144	45891144	Silent	SNP	A	C	NA	A2058_SKIN	ENST00000443527.2	p.R345R	NA	4:27		12:80	NA	NA	0	0
A2058	PHF21A	51317	37	11	45987028	45987028	Silent	SNP	G	A	NA	A2058_SKIN	ENST00000418153.2	p.S277S	NA	18:10	31:51	7:9	NA	NA	0	0
A2058	ATG13	9776	37	11	46671750	46671750	Missense_Mutation	SNP	C	T	NA	A2058_SKIN	ENST00000434074.1	p.S114F	NA	13:10	179:161	59:43	NA	NA	0	0
A2058	OR8J3	81168	37	11	55904279	55904279	Missense_Mutation	SNP	C	T	NA	A2058_SKIN	ENST00000301529.1	p.E306K	NA	9:11		33:35	NA	NA	0	0
A2058	OR5T1	390155	37	11	56043848	56043848	Missense_Mutation	SNP	G	A	NA	A2058_SKIN	ENST00000313033.2	p.G245E	NA	12:14		99:106	NA	NA	0	0
A2058	DTX4	23220	37	11	58949927	58949927	Silent	SNP	C	T	NA	A2058_SKIN	ENST00000227451.3	p.I309I	NA	9:13		5:3	NA	NA	0	0
A2058	TMEM132A	54972	37	11	60702751	60702751	Silent	SNP	C	T	NA	A2058_SKIN	ENST00000453848.2	p.L622L	NA	18:10	115:113	5:4	NA	NA	0	0
A2058	DAGLA	747	37	11	61511382	61511382	Silent	SNP	A	G	NA	A2058_SKIN	ENST00000257215.5	p.S850S	NA	14:18	8:3	18:14	NA	NA	1.656e-05	0
A2058	POLR2G	5436	37	11	62532678	62532678	Missense_Mutation	SNP	C	T	NA	A2058_SKIN	ENST00000301788.7	p.P103S	NA	35:0	877:4	103:0	NA	NA	0	0
A2058	POLR2G	5436	37	11	62532679	62532679	Missense_Mutation	SNP	C	T	NA	A2058_SKIN	ENST00000301788.7	p.P103L	NA	35:0	879:4	103:0	NA	NA	0	0
A2058	STIP1	10963	37	11	63971560	63971560	Nonsense_Mutation	SNP	C	T	NA	A2058_SKIN	ENST00000305218.4	p.Q532*	NA	36:0	880:3	87:0	NA	NA	0	0
A2058	BAD	572	37	11	64051739	64051739	Silent	SNP	G	A	NA	A2058_SKIN	ENST00000394532.3	p.S34S	NA	25:0	501:1	26:0	46:0	NA	0	0
A2058	VPS51	738	37	11	64875760	64875760	Missense_Mutation	SNP	C	G	NA	A2058_SKIN	ENST00000279281.3	p.L273V	NA	21:0	220:0	5:0	NA	NA	1.666e-05	0
A2058	TIGD3	220359	37	11	65123664	65123664	Missense_Mutation	SNP	C	T	NA	A2058_SKIN	ENST00000309880.5	p.R129C	NA	27:0		13:0	NA	NA	1.648e-05	0
A2058	EHBP1L1	254102	37	11	65352444	65352444	Silent	SNP	C	T	NA	A2058_SKIN	ENST00000309295.4	p.F1105F	NA	17:0	303:1	4:0	NA	NA	0	0
A2058	PCNXL3	399909	37	11	65390989	65390989	Silent	SNP	C	T	NA	A2058_SKIN	ENST00000355703.3	p.F795F	NA	25:0	199:1	65:0	NA	NA	0	0
A2058	LRFN4	78999	37	11	66625893	66625893	Silent	SNP	C	A	NA	A2058_SKIN	ENST00000309602.4	p.P226P	NA	29:0	237:3		NA	NA	1.697e-05	0
A2058	SHANK2	22941	37	11	70331835	70331835	Silent	SNP	G	A	NA	A2058_SKIN	ENST00000423696.2	p.S1142S	NA	28:0		86:0	NA	NA	8.236e-06	0
A2058	C11orf82	0	37	11	82644981	82644981	Silent	SNP	T	A	NA	A2058_SKIN	ENST00000533655.1	p.P867P	NA	15:0	106:0	78:0	NA	NA	0	0
A2058	GRM5	2915	37	11	88386427	88386427	Silent	SNP	G	A	NA	A2058_SKIN	ENST00000305447.4	p.N352N	NA	30:0		82:0	NA	NA	0	0
A2058	MMP27	64066	37	11	102567178	102567178	Missense_Mutation	SNP	G	A	NA	A2058_SKIN	ENST00000260229.4	p.P276S	NA	26:0		64:0	NA	NA	8.237e-06	0
A2058	KDELC2	143888	37	11	108352051	108352051	Silent	SNP	G	A	NA	A2058_SKIN	ENST00000323468.5	p.S318S	NA	29:0	372:1	114:0	NA	NA	0	0
A2058	EXPH5	23086	37	11	108382055	108382055	Silent	SNP	G	A	NA	A2058_SKIN	ENST00000265843.4	p.T1393T	NA	35:0		108:0	NA	NA	0	0
A2058	SPA17	53340	37	11	124561672	124561672	Silent	SNP	C	T	NA	A2058_SKIN	ENST00000532692.1	p.T102T	NA	26:0	130:0	80:0	NA	NA	0	0
A2058	LRTM2	654429	37	12	1940121	1940121	Silent	SNP	C	T	NA	A2058_SKIN	ENST00000543818.1	p.L30L	NA	10:17		7:11	NA	NA	2.471e-05	0
A2058	VWF	7450	37	12	6080777	6080777	Silent	SNP	A	T	NA	A2058_SKIN	ENST00000261405.5	p.S2512S	NA	16:19		18:21	NA	NA	0	0
A2058	ACSM4	341392	37	12	7463201	7463201	Missense_Mutation	SNP	C	T	NA	A2058_SKIN	ENST00000399422.4	p.S160F	NA	10:22		16:21	NA	NA	0	0
A2058	TAS2R7	50837	37	12	10955029	10955029	Silent	SNP	G	A	NA	A2058_SKIN	ENST00000240687.2	p.I47I	NA	10:8		64:70	NA	NA	0	0
A2058	TAS2R19	259294	37	12	11174723	11174723	Missense_Mutation	SNP	C	T	NA	A2058_SKIN	ENST00000390673.2	p.D150N	NA	12:14		65:77	NA	NA	0	0
A2058	C12orf40	283461	37	12	40037716	40037716	Missense_Mutation	SNP	C	T	NA	A2058_SKIN	ENST00000324616.5	p.P67S	NA	13:13		57:79	NA	NA	0	0
A2058	MUC19	283463	37	12	40875300	40875300	Missense_Mutation	SNP	C	T	NA	A2058_SKIN	ENST00000454784.4	p.S2282L	NA	19:0			NA	NA	0	0
A2058	MUC19	283463	37	12	40875828	40875828	Missense_Mutation	SNP	G	A	NA	A2058_SKIN	ENST00000454784.4	p.G2458E	NA	12:0			NA	NA	0	0
A2058	COL2A1	1280	37	12	48371848	48371848	Missense_Mutation	SNP	G	A	NA	A2058_SKIN	ENST00000380518.3	p.P1019L	NA	18:18		6:6	NA	NA	0	0
A2058	KMT2D	8085	37	12	49444740	49444740	Missense_Mutation	SNP	G	A	NA	A2058_SKIN	ENST00000301067.7	p.S909F	NA	13:12	38:35	20:27	NA	NA	2.485e-05	0
A2058	TMPRSS12	283471	37	12	51252569	51252569	Splice_Site	SNP	G	A	NA	A2058_SKIN	ENST00000398458.3	p.D129N	NA	11:16		35:42	NA	NA	0	0
A2058	KRT6A	3853	37	12	52885499	52885499	Missense_Mutation	SNP	T	C	NA	A2058_SKIN	ENST00000330722.6	p.N188D	NA	6:27		10:63	NA	NA	0	0
A2058	ITGA5	3678	37	12	54812958	54812958	Missense_Mutation	SNP	G	A	NA	A2058_SKIN	ENST00000293379.4	p.P9S	NA	18:14	128:217		4:14	NA	0	0
A2058	ITGA5	3678	37	12	54812959	54812959	Silent	SNP	G	A	NA	A2058_SKIN	ENST00000293379.4	p.S8S	NA	18:14	129:215		4:14	NA	8.97e-06	0
A2058	TESPA1	9840	37	12	55357598	55357598	Missense_Mutation	SNP	T	G	NA	A2058_SKIN	ENST00000449076.1	p.I195L	NA	3:18		8:62	NA	NA	0	0
A2058	GDF11	10220	37	12	56143619	56143619	Missense_Mutation	SNP	T	C	NA	A2058_SKIN	ENST00000257868.5	p.Y393H	NA	8:24	36:229	12:108	NA	NA	0	0
A2058	PTPRB	5787	37	12	70932712	70932712	Missense_Mutation	SNP	A	T	NA	A2058_SKIN	ENST00000261266.5	p.I1736K	NA	15:13	8:17	71:63	NA	NA	0	0
A2058	PPFIA2	8499	37	12	81751988	81751988	Missense_Mutation	SNP	A	T	NA	A2058_SKIN	ENST00000549396.1	p.L549Q	NA	28:4		42:23	NA	NA	0	0
A2058	KITLG	4254	37	12	88900899	88900899	Missense_Mutation	SNP	G	A	NA	A2058_SKIN	ENST00000228280.5	p.P207L	NA	4:6	13:17		NA	NA	0	0
A2058	C12orf55	0	37	12	97211555	97211555	Missense_Mutation	SNP	T	A	NA	A2058_SKIN	ENST00000524981.4	p.V2987D	NA	12:8			NA	NA	0	0
A2058	RFX4	5992	37	12	107155166	107155166	Silent	SNP	G	A	NA	A2058_SKIN	ENST00000392842.1	p.R709R	NA	16:7		37:47	NA	NA	0	0
A2058	DAO	1610	37	12	109281259	109281259	Silent	SNP	G	A	NA	A2058_SKIN	ENST00000228476.3	p.L76L	NA	16:18		188:209	NA	NA	0	0
A2058	RPH3A	22895	37	12	113307587	113307587	Missense_Mutation	SNP	C	T	NA	A2058_SKIN	ENST00000389385.4	p.P212S	NA	10:18		44:45	NA	NA	0	0
A2058	SUDS3	64426	37	12	118814554	118814554	Missense_Mutation	SNP	C	T	NA	A2058_SKIN	ENST00000543473.1	p.P20S	NA	10:13	80:97		NA	NA	0	0
A2058	SRRM4	84530	37	12	119583213	119583213	Missense_Mutation	SNP	C	A	NA	A2058_SKIN	ENST00000267260.4	p.L267I	NA	5:13			NA	NA	0	0
A2058	CCDC60	160777	37	12	119961540	119961540	Silent	SNP	G	C	NA	A2058_SKIN	ENST00000327554.2	p.V382V	NA	13:14		36:17	NA	NA	0	0
A2058	AL021546.6	0	37	12	120894939	120894939	Missense_Mutation	SNP	A	G	NA	A2058_SKIN	ENST00000551806.1	p.K137E	NA	14:17	119:98	15:20	NA	NA	0	0
A2058	B3GNT4	79369	37	12	122691371	122691371	Missense_Mutation	SNP	C	A	NA	A2058_SKIN	ENST00000324189.4	p.F191L	NA	11:18		14:9	NA	NA	3.295e-05	0
A2058	ABCB9	23457	37	12	123416766	123416766	Missense_Mutation	SNP	G	C	NA	A2058_SKIN	ENST00000542678.1	p.S671R	NA	6:25	12:84		NA	NA	0	0
A2058	TMEM132C	92293	37	12	129181882	129181882	Silent	SNP	C	T	NA	A2058_SKIN	ENST00000435159.2	p.A681A	NA	12:11		14:17	NA	NA	0	0
A2058	ULK1	8408	37	12	132379642	132379642	Silent	SNP	G	A	NA	A2058_SKIN	ENST00000321867.4	p.K32K	NA	4:10	14:17			NA	0	0
A2058	GOLGA3	2802	37	12	133384602	133384602	Silent	SNP	A	G	NA	A2058_SKIN	ENST00000450791.2	p.P351P	NA	12:14	60:54	19:18	NA	NA	8.236e-06	0
A2058	PARP4	143	37	13	25058814	25058814	Silent	SNP	C	T	NA	A2058_SKIN	ENST00000381989.3	p.G475G	NA	26:11	429:184	102:77	NA	NA	0	0
A2058	PARP4	143	37	13	25058815	25058815	Missense_Mutation	SNP	C	T	NA	A2058_SKIN	ENST00000381989.3	p.G475E	NA	25:11	427:186	103:78	NA	NA	0	0
A2058	RXFP2	122042	37	13	32360530	32360530	Missense_Mutation	SNP	A	T	NA	A2058_SKIN	ENST00000298386.2	p.S314C	NA	15:26		21:47	NA	NA	0	0
A2058	FRY	10129	37	13	32821571	32821571	Nonsense_Mutation	SNP	C	T	NA	A2058_SKIN	ENST00000380250.3	p.R2314*	NA	31:9		118:48	NA	NA	0	0
A2058	BRCA2	675	37	13	32899226	32899226	Silent	SNP	C	T	NA	A2058_SKIN	ENST00000380152.3	p.P110P	NA	28:11	12:14	34:15	92:61		0	0
A2058	ZC3H13	23091	37	13	46584595	46584595	Silent	SNP	G	A	NA	A2058_SKIN	ENST00000242848.4	p.L212L	NA	5:18	91:209	49:111	NA	NA	0	0
A2058	RB1	5925	37	13	48916747	48916747	Nonsense_Mutation	SNP	C	T	NA	A2058_SKIN	ENST00000267163.4	p.Q93*	NA	14:6	32:11	191:122	143:78		0	0
A2058	INTS6	26512	37	13	52004432	52004432	Missense_Mutation	SNP	C	T	NA	A2058_SKIN	ENST00000311234.4	p.E143K	NA	35:14	75:52	160:67	NA	NA	0	0
A2058	DIS3	22894	37	13	73355005	73355005	Missense_Mutation	SNP	G	C	NA	A2058_SKIN	ENST00000377767.4	p.T122S	NA	11:16	59:209	47:138	NA	NA	0	0
A2058	NALCN	259232	37	13	102029354	102029354	Silent	SNP	C	T	NA	A2058_SKIN	ENST00000251127.6	p.R143R	NA	6:29		25:66	NA	NA	8.236e-06	0
A2058	COL4A2	1284	37	13	111156317	111156317	Missense_Mutation	SNP	C	T	NA	A2058_SKIN	ENST00000360467.5	p.P1421L	NA	9:26	287:562	12:14	NA	NA	0	0
A2058	RASA3	22821	37	13	114817595	114817595	Missense_Mutation	SNP	G	A	NA	A2058_SKIN	ENST00000334062.7	p.P70L	NA	27:7	133:78	39:19	192:106	NA	0	0
A2058	OR4K2	390431	37	14	20345249	20345249	Missense_Mutation	SNP	T	C	NA	A2058_SKIN	ENST00000298642.2	p.Y275H	NA	18:13		39:37	NA	NA	0	0
A2058	CCNB1IP1	57820	37	14	20779800	20779800	Missense_Mutation	SNP	G	C	NA	A2058_SKIN	ENST00000398169.3	p.P248R	NA	11:10	207:248	78:77	112:131	NA	2.471e-05	0
A2058	ZFHX2	85446	37	14	23992793	23992793	Missense_Mutation	SNP	C	T	NA	A2058_SKIN	ENST00000419474.3	p.E2120K	NA	14:23		13:18	NA	NA	0	0
A2058	NPAS3	64067	37	14	33684550	33684550	Silent	SNP	G	A	NA	A2058_SKIN	ENST00000356141.4	p.L101L	NA	10:9	3:5	48:30	NA	NA	0	0
A2058	DDHD1	80821	37	14	53525230	53525230	Missense_Mutation	SNP	G	A	NA	A2058_SKIN	ENST00000323669.5	p.R653W	NA	19:16	30:26	70:83	NA	NA	0	0
A2058	DACT1	51339	37	14	59113083	59113083	Missense_Mutation	SNP	A	G	NA	A2058_SKIN	ENST00000335867.4	p.N581S	NA	14:15			NA	NA	0	0
A2058	ZBTB1	22890	37	14	64989036	64989036	Missense_Mutation	SNP	G	T	NA	A2058_SKIN	ENST00000554015.1	p.D272Y	NA	6:17	114:131	17:40	NA	NA	4.942e-05	0
A2058	ZBTB1	22890	37	14	64989981	64989981	Missense_Mutation	SNP	T	A	NA	A2058_SKIN	ENST00000554015.1	p.F587I	NA	11:14	110:155	45:66	NA	NA	0	0
A2058	CCDC177	56936	37	14	70039732	70039732	Missense_Mutation	SNP	C	G	NA	A2058_SKIN	ENST00000599174.1	p.R203P	NA	6:2			NA	NA	0	0
A2058	LTBP2	4053	37	14	74973456	74973456	Silent	SNP	G	A	NA	A2058_SKIN	ENST00000261978.4	p.F1326F	NA	12:17	45:50	10:14	NA	NA	0	0
A2058	TCL1B	9623	37	14	96152923	96152923	Missense_Mutation	SNP	A	G	NA	A2058_SKIN	ENST00000340722.7	p.N40S	NA	9:14		11:9	NA	NA	2.471e-05	0
A2058	AK7	122481	37	14	96953255	96953255	Silent	SNP	G	A	NA	A2058_SKIN	ENST00000267584.4	p.V665V	NA	14:8		32:33	NA	NA	0	0
A2058	RTL1	388015	37	14	101347940	101347940	Silent	SNP	G	A	NA	A2058_SKIN	ENST00000534062.1	p.S1062S	NA	13:15		10:16	NA	NA	0	0
A2058	TRAF3	7187	37	14	103352556	103352556	Missense_Mutation	SNP	G	A	NA	A2058_SKIN	ENST00000560371.1	p.V201M	NA	10:19	109:128	7:9	NA	NA	8.236e-06	0
A2058	MARK3	4140	37	14	103928797	103928797	Splice_Site	SNP	A	G	NA	A2058_SKIN	ENST00000429436.2	p.K180R	NA	10:13	174:175	20:28	152:170	NA	8.269e-06	0
A2058	JAG2	3714	37	14	105634283	105634283	Silent	SNP	C	T	NA	A2058_SKIN	ENST00000331782.3	p.K76K	NA	11:12		6:8	29:31	NA	0	0
A2058	GOLGA8I	283796	37	15	23263590	23263590	Splice_Site	SNP	A	C	NA	A2058_SKIN	ENST00000450802.3		NA	13:15			NA	NA	4.176e-05	0
A2058	GABRA5	2558	37	15	27182401	27182401	Missense_Mutation	SNP	A	G	NA	A2058_SKIN	ENST00000335625.5	p.E217G	NA	12:17		47:59	NA	NA	0	0
A2058	GOLGA8M	653720	37	15	28947841	28947841	Silent	SNP	C	T	NA	A2058_SKIN	ENST00000563027.1	p.V473V	NA	13:16			NA	NA	0	0
A2058	RYR3	6263	37	15	34127215	34127215	Nonsense_Mutation	SNP	G	A	NA	A2058_SKIN	ENST00000389232.4	p.W3837*	NA	20:23		85:100	NA	NA	0	0
A2058	EIF2AK4	440275	37	15	40311298	40311298	Missense_Mutation	SNP	C	T	NA	A2058_SKIN	ENST00000263791.5	p.P1357L	NA	15:12	207:192	4:6	23:21	NA	0	0
A2058	PLA2G4F	255189	37	15	42436207	42436207	Missense_Mutation	SNP	G	A	NA	A2058_SKIN	ENST00000382396.4	p.S704F	NA	18:17		37:40	NA	NA	0	0
A2058	ZNF106	64397	37	15	42710147	42710147	Nonsense_Mutation	SNP	C	T	NA	A2058_SKIN	ENST00000263805.4	p.W1817*	NA	6:15			NA	NA	0	0
A2058	ZNF106	64397	37	15	42710148	42710148	Splice_Site	SNP	C	T	NA	A2058_SKIN	ENST00000263805.4	p.W1817*	NA	6:14			NA	NA	0	0
A2058	TMOD3	29766	37	15	52188625	52188625	Missense_Mutation	SNP	A	G	NA	A2058_SKIN	ENST00000308580.7	p.I213V	NA	18:13	91:104	50:52	NA	NA	0	0
A2058	MYO5A	4644	37	15	52680074	52680074	Missense_Mutation	SNP	A	T	NA	A2058_SKIN	ENST00000399231.3	p.N568K	NA	11:12	57:98	44:55	NA	NA	0	0
A2058	FAM214A	56204	37	15	52901227	52901227	Missense_Mutation	SNP	G	C	NA	A2058_SKIN	ENST00000261844.7	p.F628L	NA	5:25	5:16	20:145	NA	NA	1.656e-05	0
A2058	VPS13C	54832	37	15	62173764	62173764	Silent	SNP	G	A	NA	A2058_SKIN	ENST00000261517.5	p.F3258F	NA	13:17	12:24	41:52	NA	NA	0	0
A2058	CILP	8483	37	15	65491383	65491383	Missense_Mutation	SNP	G	A	NA	A2058_SKIN	ENST00000261883.4	p.P414L	NA	15:17		28:31	NA	NA	0	0
A2058	MEGF11	84465	37	15	66206164	66206164	Missense_Mutation	SNP	C	T	NA	A2058_SKIN	ENST00000409699.2	p.R874Q	NA	11:12		17:10	NA	NA	3.295e-05	0
A2058	SKOR1	390598	37	15	68124633	68124633	Missense_Mutation	SNP	T	C	NA	A2058_SKIN	ENST00000380035.2	p.L870P	NA	15:21		81:100	NA	NA	0	0
A2058	PIAS1	8554	37	15	68446020	68446020	Missense_Mutation	SNP	T	A	NA	A2058_SKIN	ENST00000249636.6	p.H307Q	NA	12:17	51:44	104:102	NA	NA	0	0
A2058	STOML1	9399	37	15	74277021	74277021	Missense_Mutation	SNP	A	G	NA	A2058_SKIN	ENST00000316900.5	p.Y328H	NA	16:16	29:39	7:7	NA	NA	0	0
A2058	RASGRF1	5923	37	15	79304870	79304870	Splice_Site	SNP	C	T	NA	A2058_SKIN	ENST00000419573.3		NA	13:18		27:33	51:72	NA	0	0
A2058	TMC3	342125	37	15	81654586	81654586	Nonsense_Mutation	SNP	C	T	NA	A2058_SKIN	ENST00000359440.5	p.W123*	NA	20:17		62:64	NA	NA	0	0
A2058	ACAN	176	37	15	89381999	89381999	Missense_Mutation	SNP	C	T	NA	A2058_SKIN	ENST00000561243.1	p.P59L	NA	13:18		40:34	NA	NA	0	0
A2058	C15orf38	0	37	15	90446523	90446523	Silent	SNP	G	A	NA	A2058_SKIN	ENST00000357484.5	p.I199I	NA	16:20	54:79	70:59	NA	NA	0	0
A2058	SPATA8	145946	37	15	97326892	97326892	Missense_Mutation	SNP	C	T	NA	A2058_SKIN	ENST00000328504.3	p.P3S	NA	14:9		10:11	NA	NA	0	0
A2058	RHBDF1	64285	37	16	111179	111179	Missense_Mutation	SNP	G	A	NA	A2058_SKIN	ENST00000262316.6	p.S499F	NA	8:17	84:86		NA	NA	0	0
A2058	TELO2	9894	37	16	1551718	1551718	Silent	SNP	C	T	NA	A2058_SKIN	ENST00000262319.6	p.I472I	NA	9:14	115:94	9:14	NA	NA	8.244e-06	0
A2058	CRAMP1L	57585	37	16	1691153	1691153	Missense_Mutation	SNP	G	T	NA	A2058_SKIN	ENST00000397412.3	p.K264N	NA	15:18	26:30	39:55	NA	NA	0	0
A2058	IGFALS	3483	37	16	1841734	1841734	Missense_Mutation	SNP	C	T	NA	A2058_SKIN	ENST00000215539.3	p.A229T	NA	21:9			NA	NA	2.573e-05	0
A2058	HS3ST6	64711	37	16	1961847	1961847	Missense_Mutation	SNP	C	T	NA	A2058_SKIN	ENST00000293937.3	p.G258E	NA	15:27		22:22	NA	NA	0	0
A2058	PKD1	5310	37	16	2159345	2159345	Silent	SNP	G	A	NA	A2058_SKIN	ENST00000262304.4	p.P1941P	NA	12:15	40:56	5:5	NA	NA	0	0
A2058	CASKIN1	57524	37	16	2229608	2229608	Missense_Mutation	SNP	C	T	NA	A2058_SKIN	ENST00000343516.6	p.G1254D	NA	13:11			NA	NA	0	0
A2058	ZSCAN10	84891	37	16	3140366	3140366	Missense_Mutation	SNP	G	A	NA	A2058_SKIN	ENST00000252463.2	p.P302S	NA	18:16		25:27	NA	NA	0	0
A2058	GRIN2A	2903	37	16	9858200	9858200	Silent	SNP	C	T	NA	A2058_SKIN	ENST00000396573.2	p.R1067R	NA	15:19		51:45	236:240	NA	0	0
A2058	PARN	5073	37	16	14687191	14687191	Silent	SNP	G	A	NA	A2058_SKIN	ENST00000437198.2	p.H295H	NA	15:10	171:236	64:69	NA	NA	0	0
A2058	TMC5	79838	37	16	19505603	19505603	Missense_Mutation	SNP	T	C	NA	A2058_SKIN	ENST00000396229.2	p.F949S	NA	4:19			NA	NA	0	0
A2058	KNOP1	400506	37	16	19725845	19725845	Silent	SNP	G	A	NA	A2058_SKIN	ENST00000219837.7	p.F171F	NA	11:17	134:114	40:43	NA	NA	0	0
A2058	ACSM2A	123876	37	16	20471551	20471551	Missense_Mutation	SNP	G	A	NA	A2058_SKIN	ENST00000573854.1	p.E39K	NA	5:5		23:15	NA	NA	0	0
A2058	ACSM2B	348158	37	16	20576101	20576101	Missense_Mutation	SNP	G	A	NA	A2058_SKIN	ENST00000329697.6	p.L23F	NA	17:16		13:16	NA	NA	8.237e-06	0
A2058	METTL9	51108	37	16	21666665	21666665	Missense_Mutation	SNP	T	A	NA	A2058_SKIN	ENST00000358154.3	p.F290Y	NA	14:12	388:388	32:37	NA	NA	0	0
A2058	UQCRC2	7385	37	16	21976819	21976819	Missense_Mutation	SNP	C	T	NA	A2058_SKIN	ENST00000268379.4	p.S202L	NA	17:11	412:531	26:25	NA	NA	0	0
A2058	PLK1	5347	37	16	23698816	23698816	Missense_Mutation	SNP	C	T	NA	A2058_SKIN	ENST00000300093.4	p.P355S	NA	12:16	463:422	31:30		NA	0	0
A2058	TNRC6A	27327	37	16	24828173	24828173	Missense_Mutation	SNP	A	G	NA	A2058_SKIN	ENST00000395799.3	p.N1623S	NA	17:12	70:78	58:67	NA	NA	0	0
A2058	GTF3C1	2975	37	16	27476823	27476823	Missense_Mutation	SNP	G	A	NA	A2058_SKIN	ENST00000356183.4	p.L1705F	NA	16:5	132:140	14:9	NA	NA	4.943e-05	0
A2058	NUPR1	26471	37	16	28550185	28550185	Missense_Mutation	SNP	G	A	NA	A2058_SKIN	ENST00000324873.6	p.P15L	NA	15:16	12:20	10:8	NA	NA	0	0
A2058	CORO1A	11151	37	16	30199763	30199763	Missense_Mutation	SNP	C	T	NA	A2058_SKIN	ENST00000219150.5	p.R383W	NA	12:18		14:13	NA	NA	0	0
A2058	SRCAP	10847	37	16	30750685	30750685	Silent	SNP	A	T	NA	A2058_SKIN	ENST00000262518.4	p.P3108P	NA	18:21	99:89	26:14	NA	NA	0	0
A2058	SRCAP	10847	37	16	30750686	30750686	Missense_Mutation	SNP	C	T	NA	A2058_SKIN	ENST00000262518.4	p.P3109S	NA	18:21	99:91	27:16	NA	NA	0	0
A2058	ITGAD	3681	37	16	31405609	31405609	Silent	SNP	C	T	NA	A2058_SKIN	ENST00000389202.2	p.F28F	NA	10:8		10:12	NA	NA	0	0
A2058	ABCC11	85320	37	16	48239383	48239383	Nonsense_Mutation	SNP	C	T	NA	A2058_SKIN	ENST00000394747.1	p.W582*	NA	12:26		32:39	NA	NA	0	0
A2058	NLRC5	84166	37	16	57059386	57059386	Silent	SNP	C	T	NA	A2058_SKIN	ENST00000262510.6	p.V177V	NA	20:11	5:5	31:44	NA	NA	0	0
A2058	CDH8	1006	37	16	61689529	61689529	Missense_Mutation	SNP	G	A	NA	A2058_SKIN	ENST00000577390.1	p.P584L	NA	9:9		22:31	NA	NA	0	0
A2058	TK2	7084	37	16	66583960	66583960	Missense_Mutation	SNP	A	G	NA	A2058_SKIN	ENST00000451102.2	p.L2P	NA	6:16			NA	NA	0	0
A2058	EXOC3L1	283849	37	16	67221037	67221037	Missense_Mutation	SNP	C	T	NA	A2058_SKIN	ENST00000314586.6	p.E349K	NA	14:19		21:25	NA	NA	0	0
A2058	ZFP90	146198	37	16	68598307	68598307	Silent	SNP	G	A	NA	A2058_SKIN	ENST00000570495.1	p.S539S	NA	12:11	8:8	62:60	NA	NA	3.295e-05	0
A2058	HYDIN	54768	37	16	71127761	71127761	Missense_Mutation	SNP	C	T	NA	A2058_SKIN	ENST00000393567.2	p.D469N	NA	15:7		33:22	NA	NA	0	0
A2058	CHST4	10164	37	16	71571099	71571099	Silent	SNP	C	T	NA	A2058_SKIN	ENST00000338482.5	p.H173H	NA	16:12		12:19	NA	NA	3.295e-05	0
A2058	MAF	4094	37	16	79632988	79632988	Missense_Mutation	SNP	A	T	NA	A2058_SKIN	ENST00000393350.1	p.V271E	NA	12:7	34:42	7:5	40:50	NA	0	0
A2058	MAF	4094	37	16	79632989	79632989	Missense_Mutation	SNP	C	T	NA	A2058_SKIN	ENST00000393350.1	p.V271M	NA	12:7	34:42	5:5	40:49	NA	0	0
A2058	ATMIN	23300	37	16	81075006	81075006	Missense_Mutation	SNP	C	T	NA	A2058_SKIN	ENST00000299575.4	p.P128S	NA	8:12	78:63	85:113	NA	NA	0	0
A2058	ZNF469	84627	37	16	88504394	88504394	Missense_Mutation	SNP	C	T	NA	A2058_SKIN	ENST00000437464.1	p.P3478S	NA	13:19			NA	NA	0	0
A2058	PIEZO1	9780	37	16	88786856	88786856	Silent	SNP	G	A	NA	A2058_SKIN	ENST00000301015.9	p.A1962A	NA	20:14	276:277	30:26	NA	NA	3.456e-05	0
A2058	OR1D5	8386	37	17	2966623	2966623	Silent	SNP	G	A	NA	A2058_SKIN	ENST00000575751.1	p.S93S	NA	5:28			NA	NA	0	0
A2058	RABEP1	9135	37	17	5280433	5280433	Missense_Mutation	SNP	A	T	NA	A2058_SKIN	ENST00000546142.2	p.K683I	NA	8:43		38:145	16:63	NA	0	0
A2058	PIK3R6	146850	37	17	8730547	8730547	Missense_Mutation	SNP	G	A	NA	A2058_SKIN	ENST00000311434.9	p.P486L	NA	27:0	6:0	19:0	NA	NA	4.135e-05	0
A2058	DNAH9	1770	37	17	11650884	11650884	Silent	SNP	G	A	NA	A2058_SKIN	ENST00000262442.4	p.L2137L	NA	44:0		17:0	NA	NA	8.236e-06	0
A2058	DNAH9	1770	37	17	11701013	11701013	Missense_Mutation	SNP	G	A	NA	A2058_SKIN	ENST00000262442.4	p.E2775K	NA	43:0		56:0	NA	NA	8.236e-06	0
A2058	ANKRD13B	124930	37	17	27934798	27934798	Silent	SNP	C	T	NA	A2058_SKIN	ENST00000394859.3	p.P51P	NA	12:17	21:27	9:8	NA	NA	8.253e-06	0
A2058	TAF15	8148	37	17	34171599	34171599	Silent	SNP	C	T	NA	A2058_SKIN	ENST00000588240.1	p.S432S	NA	4:11				NA	2.474e-05	0
A2058	TAF15	8148	37	17	34171600	34171600	Missense_Mutation	SNP	A	G	NA	A2058_SKIN	ENST00000588240.1	p.S433G	NA	4:11				NA	4.123e-05	0
A2058	TAF15	8148	37	17	34171602	34171602	Missense_Mutation	SNP	C	G	NA	A2058_SKIN	ENST00000588240.1	p.S433R	NA	4:11				NA	2.474e-05	0
A2058	KRT26	353288	37	17	38927975	38927975	Missense_Mutation	SNP	C	T	NA	A2058_SKIN	ENST00000335552.4	p.D131N	NA	14:22		50:78	NA	NA	1.647e-05	0
A2058	KRT38	8687	37	17	39594392	39594392	Missense_Mutation	SNP	C	G	NA	A2058_SKIN	ENST00000246646.3	p.E398D	NA	7:37			NA	NA	0	0
A2058	GHDC	84514	37	17	40345393	40345393	Silent	SNP	G	T	NA	A2058_SKIN	ENST00000301671.8	p.A69A	NA	24:17	64:32	8:2	NA	NA	0	0
A2058	CCR10	2826	37	17	40832229	40832229	Missense_Mutation	SNP	C	T	NA	A2058_SKIN	ENST00000332438.4	p.R144Q	NA	11:24	8:9	2:3	NA	NA	0	0
A2058	AOC2	314	37	17	40997668	40997668	Missense_Mutation	SNP	G	A	NA	A2058_SKIN	ENST00000253799.3	p.R342K	NA	24:21	11:16	74:46	NA	NA	0	0
A2058	FMNL1	752	37	17	43307979	43307979	Missense_Mutation	SNP	G	A	NA	A2058_SKIN	ENST00000331495.3	p.M46I	NA	15:30	15:30	32:44	NA	NA	0	0
A2058	SGCA	6442	37	17	48252769	48252769	Nonsense_Mutation	SNP	C	T	NA	A2058_SKIN	ENST00000262018.3	p.Q379*	NA	12:31	3:1	6:10	NA	NA	0	0
A2058	MPO	4353	37	17	56350869	56350869	Missense_Mutation	SNP	C	T	NA	A2058_SKIN	ENST00000225275.3	p.M509I	NA	22:12		53:29	NA	NA	2.471e-05	0
A2058	BZRAP1	9256	37	17	56384276	56384276	Silent	SNP	C	T	NA	A2058_SKIN	ENST00000343736.4	p.R1679R	NA	22:25		18:34	NA	NA	0	0
A2058	TACO1	51204	37	17	61685342	61685342	Missense_Mutation	SNP	G	C	NA	A2058_SKIN	ENST00000258975.6	p.V292L	NA	15:32	130:237	25:51	NA	NA	0	0
A2058	STRADA	92335	37	17	61790788	61790788	Missense_Mutation	SNP	T	C	NA	A2058_SKIN	ENST00000336174.6	p.N109S	NA	9:31	73:129	68:158	121:279	NA	8.236e-06	0
A2058	CSHL1	1444	37	17	61987266	61987266	Silent	SNP	C	T	NA	A2058_SKIN	ENST00000309894.5	p.R158R	NA	18:36		35:44	NA	NA	0	0
A2058	LRRC37A3	374819	37	17	62854911	62854911	Missense_Mutation	SNP	G	A	NA	A2058_SKIN	ENST00000584306.1	p.L1599F	NA	32:19		129:77	NA	NA	0	0
A2058	APOH	350	37	17	64212913	64212913	Silent	SNP	A	G	NA	A2058_SKIN	ENST00000205948.6	p.S259S	NA	18:32		32:82	NA	NA	8.237e-06	0
A2058	APOH	350	37	17	64224169	64224169	Silent	SNP	T	C	NA	A2058_SKIN	ENST00000205948.6	p.G70G	NA	15:31		39:92	NA	NA	0	0
A2058	KIF19	124602	37	17	72350967	72350967	Missense_Mutation	SNP	G	A	NA	A2058_SKIN	ENST00000389916.4	p.R918H	NA	11:15			NA	NA	3.443e-05	0
A2058	C17orf77	146723	37	17	72588884	72588884	Silent	SNP	C	T	NA	A2058_SKIN	ENST00000392620.1	p.P233P	NA	15:36		23:29	NA	NA	0	0
A2058	EPB41L3	23136	37	18	5396308	5396308	Silent	SNP	G	A	NA	A2058_SKIN	ENST00000341928.2	p.T955T	NA	18:19		35:51	NA	NA	3.295e-05	0
A2058	PTPRM	5797	37	18	8253395	8253395	Missense_Mutation	SNP	T	A	NA	A2058_SKIN	ENST00000332175.8	p.F900I	NA	7:26	10:55		NA	NA	0	0
A2058	PIEZO2	63895	37	18	10789146	10789146	Silent	SNP	G	A	NA	A2058_SKIN	ENST00000503781.3	p.F700F	NA	6:10	112:137		NA	NA	0	0
A2058	IMPACT	55364	37	18	22028081	22028081	Silent	SNP	C	T	NA	A2058_SKIN	ENST00000284202.4	p.T231T	NA	6:13	43:82	48:54	NA	NA	0	0
A2058	DSG4	147409	37	18	28986219	28986219	Missense_Mutation	SNP	G	A	NA	A2058_SKIN	ENST00000308128.4	p.E606K	NA	14:12		34:26	NA	NA	1.647e-05	0
A2058	KIAA1328	57536	37	18	34539331	34539331	Missense_Mutation	SNP	C	T	NA	A2058_SKIN	ENST00000280020.5	p.S170L	NA	10:18	9:20	81:93	NA	NA	0	0
A2058	SLC14A1	6563	37	18	43329833	43329833	Missense_Mutation	SNP	C	A	NA	A2058_SKIN	ENST00000321925.4	p.P363T	NA	15:23		47:56	179:184	NA	0	0
A2058	ZNF532	55205	37	18	56586086	56586086	Silent	SNP	C	T	NA	A2058_SKIN	ENST00000336078.4	p.L189L	NA	15:12	21:85	82:91	NA	NA	0	0
A2058	CNDP1	84735	37	18	72223580	72223580	Missense_Mutation	SNP	C	T	NA	A2058_SKIN	ENST00000358821.3	p.S11F	NA	14:13		32:22	NA	NA	0	0
A2058	ATP9B	374868	37	18	77133929	77133929	Silent	SNP	C	T	NA	A2058_SKIN	ENST00000426216.2	p.L1034L	NA	12:14	25:16	34:24	NA	NA	0	0
A2058	LPPR3	0	37	19	814732	814732	Missense_Mutation	SNP	T	G	NA	A2058_SKIN	ENST00000520876.3	p.Q206P	NA	23:24		17:9	NA	NA	8.275e-06	0
A2058	STK11	6794	37	19	1207057	1207057	Missense_Mutation	SNP	T	G	NA	A2058_SKIN	ENST00000326873.7	p.Y49D	NA	19:0	145:2			424:556	0	0
A2058	PLIN5	440503	37	19	4525699	4525699	Missense_Mutation	SNP	C	G	NA	A2058_SKIN	ENST00000381848.3	p.Q222H	NA	18:21		8:25	NA	NA	0	0
A2058	KDM4B	23030	37	19	5131448	5131448	Silent	SNP	G	A	NA	A2058_SKIN	ENST00000159111.4	p.P559P	NA	11:6	41:46	8:5	NA	NA	2.482e-05	0
A2058	MLLT1	4298	37	19	6230663	6230663	Missense_Mutation	SNP	G	A	NA	A2058_SKIN	ENST00000252674.7	p.P113L	NA	20:23	160:174	44:50	12:25	NA	0	0
A2058	CTB-133G6.1	0	37	19	7441546	7441546	Silent	SNP	G	A	NA	A2058_SKIN	ENST00000576789.1	p.K148K	NA	13:15			NA	NA	0	0
A2058	HNRNPM	4670	37	19	8550971	8550971	Silent	SNP	C	T	NA	A2058_SKIN	ENST00000325495.4	p.T553T	NA	19:17			NA	NA	0	0
A2058	MUC16	94025	37	19	9057542	9057542	Silent	SNP	C	T	NA	A2058_SKIN	ENST00000397910.4	p.Q9968Q	NA	9:0		130:0	NA	NA	0	0
A2058	EMR3	84658	37	19	14743769	14743769	Missense_Mutation	SNP	G	A	NA	A2058_SKIN	ENST00000253673.5	p.S536F	NA	16:13		16:28	NA	NA	0	0
A2058	CYP4F22	126410	37	19	15655073	15655073	Silent	SNP	G	A	NA	A2058_SKIN	ENST00000269703.3	p.E373E	NA	20:17		28:30	NA	NA	0	0
A2058	OR10H5	284433	37	19	15904957	15904957	Silent	SNP	G	A	NA	A2058_SKIN	ENST00000308940.8	p.L33L	NA	19:8		45:62	NA	NA	0	0
A2058	GTPBP3	84705	37	19	17449365	17449365	Nonsense_Mutation	SNP	C	T	NA	A2058_SKIN	ENST00000324894.8	p.R136*	NA	13:17	53:89	8:4	NA	NA	0	0
A2058	PGLS	25796	37	19	17627016	17627016	Missense_Mutation	SNP	G	A	NA	A2058_SKIN	ENST00000252603.2	p.S108N	NA	11:14	221:257	12:14	NA	NA	8.236e-06	0
A2058	COLGALT1	79709	37	19	17679413	17679413	Silent	SNP	C	T	NA	A2058_SKIN	ENST00000252599.4	p.I240I	NA	19:15	465:406	28:23	NA	NA	1.647e-05	0
A2058	HAPLN4	404037	37	19	19369341	19369341	Missense_Mutation	SNP	T	G	NA	A2058_SKIN	ENST00000291481.7	p.N270H	NA	3:19			NA	NA	0	0
A2058	ZNF729	100287226	37	19	22498430	22498430	Silent	SNP	G	A	NA	A2058_SKIN	ENST00000601693.1	p.E737E	NA	11:10			NA	NA	0	0
A2058	ZNF730	100129543	37	19	23329197	23329197	Missense_Mutation	SNP	C	G	NA	A2058_SKIN	ENST00000597761.2	p.P451A	NA	15:0		60:0	NA	NA	0	0
A2058	LSR	51599	37	19	35739943	35739943	Silent	SNP	C	T	NA	A2058_SKIN	ENST00000361790.3	p.G54G	NA	9:15			NA	NA	4.229e-05	0
A2058	GAPDHS	26330	37	19	36033438	36033438	Missense_Mutation	SNP	C	T	NA	A2058_SKIN	ENST00000222286.4	p.S196L	NA	13:11	20:14	19:12	NA	NA	0	0
A2058	HSPB6	126393	37	19	36247738	36247738	Missense_Mutation	SNP	G	A	NA	A2058_SKIN	ENST00000592984.1	p.P58S	NA	15:9			NA	NA	0	0
A2058	APLP1	333	37	19	36367474	36367474	Missense_Mutation	SNP	T	C	NA	A2058_SKIN	ENST00000221891.4	p.L467P	NA	12:11	15:14	17:22	NA	NA	0	0
A2058	ZNF345	25850	37	19	37368333	37368333	Missense_Mutation	SNP	C	A	NA	A2058_SKIN	ENST00000529555.1	p.P201T	NA	8:11		26:37	NA	NA	8.236e-06	0
A2058	ZNF527	84503	37	19	37870114	37870114	Silent	SNP	C	T	NA	A2058_SKIN	ENST00000436120.2	p.V42V	NA	16:8	19:15	53:45	NA	NA	0	0
A2058	SIPA1L3	23094	37	19	38610465	38610465	Silent	SNP	C	T	NA	A2058_SKIN	ENST00000222345.6	p.F937F	NA	11:23	29:40	22:23	NA	NA	0	0
A2058	ADCK4	79934	37	19	41220290	41220290	Missense_Mutation	SNP	C	T	NA	A2058_SKIN	ENST00000324464.3	p.G39S	NA	14:20	62:51	32:31	26:33	NA	0	0
A2058	MEGF8	1954	37	19	42880882	42880882	Silent	SNP	G	A	NA	A2058_SKIN	ENST00000251268.6	p.R2831R	NA	13:10	79:71		NA	NA	0	0
A2058	PSG3	5671	37	19	43233350	43233350	Missense_Mutation	SNP	C	T	NA	A2058_SKIN	ENST00000327495.5	p.G390R	NA	16:19		135:178	NA	NA	3.295e-05	0
A2058	IRGQ	126298	37	19	44096695	44096695	Missense_Mutation	SNP	G	A	NA	A2058_SKIN	ENST00000602269.1	p.P452L	NA	22:14	13:11	5:1	NA	NA	0	0
A2058	ZNF233	353355	37	19	44754325	44754325	Missense_Mutation	SNP	A	G	NA	A2058_SKIN	ENST00000334152.1	p.K3R	NA	8:17			NA	NA	0	0
A2058	CLPTM1	1209	37	19	45494159	45494159	Missense_Mutation	SNP	G	A	NA	A2058_SKIN	ENST00000337392.5	p.D459N	NA	17:15	416:418	11:8	14:11	NA	0	0
A2058	DMPK	1760	37	19	46275979	46275979	Nonsense_Mutation	SNP	C	A	NA	A2058_SKIN	ENST00000291270.4	p.E422*	NA	21:20	152:190	10:7		NA	0	0
A2058	ARHGAP35	2909	37	19	47422173	47422173	Missense_Mutation	SNP	C	G	NA	A2058_SKIN	ENST00000404338.3	p.R81G	NA	11:10	63:50	50:84	NA	NA	0	0
A2058	SLC8A2	6543	37	19	47935449	47935449	Silent	SNP	G	A	NA	A2058_SKIN	ENST00000236877.6	p.F788F	NA	17:9		40:29	NA	NA	0	0
A2058	CARD8	22900	37	19	48734146	48734146	Silent	SNP	C	T	NA	A2058_SKIN	ENST00000359009.4	p.L115L	NA	18:18	30:29	30:32	NA	NA	0	0
A2058	CCDC114	93233	37	19	48801449	48801449	Silent	SNP	G	A	NA	A2058_SKIN	ENST00000315396.7	p.A426A	NA	12:10		11:11	NA	NA	0	0
A2058	NTF4	4909	37	19	49565131	49565131	Missense_Mutation	SNP	G	A	NA	A2058_SKIN	ENST00000593537.1	p.L42F	NA	14:12			NA	NA	0	0
A2058	BCL2L12	83596	37	19	50176963	50176963	Silent	SNP	C	T	NA	A2058_SKIN	ENST00000246785.3	p.I321I	NA	13:8	149:126	18:29	NA	NA	0	0
A2058	FAM71E1	112703	37	19	50979546	50979546	Missense_Mutation	SNP	G	A	NA	A2058_SKIN	ENST00000600100.1	p.P34S	NA	17:22		6:12	NA	NA	0	0
A2058	SIGLEC12	89858	37	19	52000188	52000188	Silent	SNP	G	A	NA	A2058_SKIN	ENST00000291707.3	p.G515G	NA	15:4		46:27	NA	NA	1.647e-05	0
A2058	FPR1	2357	37	19	52249387	52249387	Silent	SNP	A	G	NA	A2058_SKIN	ENST00000595042.1	p.S287S	NA	6:15		18:41	NA	NA	0	0
A2058	ZNF480	147657	37	19	52825434	52825434	Nonsense_Mutation	SNP	G	T	NA	A2058_SKIN	ENST00000595962.1	p.E311*	NA	17:14	16:14	32:38	NA	NA	0	0
A2058	ZNF611	81856	37	19	53233083	53233083	Splice_Site	SNP	C	T	NA	A2058_SKIN	ENST00000319783.1		NA	19:10			NA	NA	0	0
A2058	VN1R2	317701	37	19	53762146	53762146	Missense_Mutation	SNP	G	T	NA	A2058_SKIN	ENST00000341702.3	p.R173M	NA	9:13		24:23	NA	NA	0	0
A2058	LILRA1	11024	37	19	55106772	55106772	Missense_Mutation	SNP	C	T	NA	A2058_SKIN	ENST00000251372.3	p.P189L	NA	14:14		60:68	NA	NA	4.118e-05	0
A2058	PPP6R1	22870	37	19	55770308	55770308	De_novo_Start_OutOfFrame	SNP	A	T	NA	A2058_SKIN	ENST00000412770.2		NA	20:13	148:170		NA	NA	0	0
A2058	NLRP8	126205	37	19	56482046	56482046	Nonsense_Mutation	SNP	C	T	NA	A2058_SKIN	ENST00000291971.3	p.Q840*	NA	13:15		57:73	NA	NA	0	0
A2058	NLRP8	126205	37	19	56490872	56490872	Missense_Mutation	SNP	G	A	NA	A2058_SKIN	ENST00000291971.3	p.G997S	NA	19:16		37:48	NA	NA	0	0
A2058	NLRP5	126206	37	19	56511125	56511125	Missense_Mutation	SNP	G	T	NA	A2058_SKIN	ENST00000390649.3	p.A12S	NA	9:22		64:69	NA	NA	0	0
A2058	NLRP5	126206	37	19	56538477	56538477	Missense_Mutation	SNP	C	T	NA	A2058_SKIN	ENST00000390649.3	p.S293L	NA	12:8		24:26	NA	NA	0	0
A2058	DUXA	503835	37	19	57669783	57669783	Silent	SNP	G	A	NA	A2058_SKIN	ENST00000554048.2	p.I117I	NA	10:16		45:48	NA	NA	0	0
A2058	ZNF814	730051	37	19	58384957	58384957	Nonsense_Mutation	SNP	C	A	NA	A2058_SKIN	ENST00000435989.2	p.E601*	NA	14:13	8:2	101:112	NA	NA	0	0
A2058	C20orf202	400831	37	20	1184283	1184283	Silent	SNP	G	C	NA	A2058_SKIN	ENST00000400633.1	p.L41L	NA	13:21		41:28	NA	NA	0	0
A2058	LZTS3	0	37	20	3146575	3146575	Silent	SNP	C	T	NA	A2058_SKIN	ENST00000329152.3	p.L297L	NA	11:20	23:23	4:6	NA	NA	0	0
A2058	PLCB1	23236	37	20	8678357	8678357	Nonsense_Mutation	SNP	G	A	NA	A2058_SKIN	ENST00000338037.6	p.W365*	NA	27:17		56:61	NA	NA	0	0
A2058	FAM83C	128876	37	20	33875108	33875108	Missense_Mutation	SNP	C	T	NA	A2058_SKIN	ENST00000374408.3	p.V492M	NA	14:22		14:18	NA	NA	0	0
A2058	PHF20	51230	37	20	34502036	34502036	Missense_Mutation	SNP	C	T	NA	A2058_SKIN	ENST00000374012.3	p.S581F	NA	16:11	54:71	42:41	NA	NA	0	0
A2058	CHD6	84181	37	20	40042104	40042104	Missense_Mutation	SNP	C	T	NA	A2058_SKIN	ENST00000373233.3	p.G2331R	NA	15:15	26:31	7:9	NA	NA	0	0
A2058	CHD6	84181	37	20	40042105	40042105	Silent	SNP	C	T	NA	A2058_SKIN	ENST00000373233.3	p.E2330E	NA	15:15	27:35	7:10	NA	NA	0	0
A2058	C20orf62	140834	37	20	43080759	43080759	Missense_Mutation	SNP	G	A	NA	A2058_SKIN	ENST00000306731.4	p.L77F	NA	14:15			NA	NA	0	0
A2058	ZSWIM3	140831	37	20	44506200	44506200	Missense_Mutation	SNP	C	A	NA	A2058_SKIN	ENST00000255152.2	p.L335M	NA	22:16	6:2	42:47	NA	NA	0	0
A2058	SLC2A10	81031	37	20	45354856	45354856	Missense_Mutation	SNP	C	T	NA	A2058_SKIN	ENST00000359271.2	p.A394V	NA	10:16		16:25	NA	NA	0	0
A2058	SLC2A10	81031	37	20	45354857	45354857	Silent	SNP	C	T	NA	A2058_SKIN	ENST00000359271.2	p.A394A	NA	9:16		15:27	NA	NA	0	0
A2058	SULF2	55959	37	20	46292913	46292913	Missense_Mutation	SNP	C	T	NA	A2058_SKIN	ENST00000359930.4	p.G673D	NA	20:22		9:10		NA	0	0
A2058	CSE1L	1434	37	20	47700598	47700598	Silent	SNP	C	G	NA	A2058_SKIN	ENST00000262982.2	p.L506L	NA	18:11	410:370	40:32	NA	NA	0	0
A2058	CASS4	57091	37	20	55027604	55027604	Missense_Mutation	SNP	C	G	NA	A2058_SKIN	ENST00000360314.3	p.L458V	NA	12:12		17:19	NA	NA	0	0
A2058	ZNF512B	57473	37	20	62594010	62594010	Missense_Mutation	SNP	G	A	NA	A2058_SKIN	ENST00000450537.1	p.A698V	NA	12:12	66:73	3:2	NA	NA	0	0
A2058	APP	351	37	21	27462309	27462309	Missense_Mutation	SNP	C	G	NA	A2058_SKIN	ENST00000346798.3	p.R102P	NA	14:10	482:451	19:17	NA	NA	0	0
A2058	SCAF4	57466	37	21	33067215	33067215	Missense_Mutation	SNP	C	A	NA	A2058_SKIN	ENST00000286835.7	p.V383L	NA	8:24	109:121	38:39	NA	NA	1.647e-05	0
A2058	URB1	9875	37	21	33687397	33687397	Silent	SNP	G	A	NA	A2058_SKIN	ENST00000382751.3	p.F2216F	NA	10:15	115:159	5:4	NA	NA	0	0
A2058	OLIG2	10215	37	21	34399602	34399602	Silent	SNP	C	G	NA	A2058_SKIN	ENST00000333337.3	p.R144R	NA	5:8	20:20	6:4	3:2	NA	0	0
A2058	MORC3	23515	37	21	37744773	37744773	Silent	SNP	A	G	NA	A2058_SKIN	ENST00000400485.1	p.T870T	NA	14:13	39:49	39:61	NA	NA	0	0
A2058	PDE9A	5152	37	21	44151960	44151960	Missense_Mutation	SNP	G	A	NA	A2058_SKIN	ENST00000291539.6	p.E115K	NA	16:21		31:26	NA	NA	0	0
A2058	TRPM2	7226	37	21	45820176	45820176	Missense_Mutation	SNP	C	T	NA	A2058_SKIN	ENST00000397928.1	p.S748F	NA	15:9		7:8	NA	NA	0	0
A2058	TSSK2	23617	37	22	19119089	19119089	Silent	SNP	G	A	NA	A2058_SKIN	ENST00000399635.2	p.R59R	NA	17:24		19:29	93:119	NA	0	0
A2058	TSSK2	23617	37	22	19119090	19119090	Missense_Mutation	SNP	G	A	NA	A2058_SKIN	ENST00000399635.2	p.E60K	NA	17:22		21:31	96:121	NA	0	0
A2058	ZNF74	7625	37	22	20749683	20749683	Missense_Mutation	SNP	G	T	NA	A2058_SKIN	ENST00000400451.2	p.W32L	NA	7:38		9:71	NA	NA	0	0
A2058	ZNF74	7625	37	22	20749691	20749691	Missense_Mutation	SNP	C	G	NA	A2058_SKIN	ENST00000400451.2	p.P35A	NA	7:40		9:72	NA	NA	0	0
A2058	AIFM3	150209	37	22	21328125	21328125	Missense_Mutation	SNP	G	C	NA	A2058_SKIN	ENST00000399167.2	p.K108N	NA	4:23			2:5	NA	0	0
A2058	HIC2	23119	37	22	21800347	21800347	Missense_Mutation	SNP	A	G	NA	A2058_SKIN	ENST00000443632.2	p.Y388C	NA	13:16	5:5	4:3	NA	NA	8.324e-06	0
A2058	RHBDD3	25807	37	22	29660190	29660190	Missense_Mutation	SNP	G	A	NA	A2058_SKIN	ENST00000216085.7	p.H56Y	NA	17:9	115:100		NA	NA	0	0
A2058	PES1	23481	37	22	30980554	30980554	Silent	SNP	G	A	NA	A2058_SKIN	ENST00000405677.1	p.I34I	NA	12:16	253:278	7:8	NA	NA	1.648e-05	0
A2058	SLC5A1	6523	37	22	32479105	32479105	Missense_Mutation	SNP	A	T	NA	A2058_SKIN	ENST00000266088.4	p.I210F	NA	14:14		16:15	NA	NA	0	0
A2058	FOXRED2	80020	37	22	36892159	36892159	Silent	SNP	G	A	NA	A2058_SKIN	ENST00000397224.4	p.F493F	NA	14:15	116:183	29:31	NA	NA	0	0
A2058	CSF2RB	1439	37	22	37331476	37331476	Missense_Mutation	SNP	G	A	NA	A2058_SKIN	ENST00000403662.3	p.G467R	NA	14:15		13:11	NA	NA	0	0
A2058	TRIOBP	11078	37	22	38130850	38130850	Missense_Mutation	SNP	C	T	NA	A2058_SKIN	ENST00000406386.3	p.P1503S	NA	14:11		14:10	NA	NA	0	0
A2058	SUN2	25777	37	22	39136372	39136372	Missense_Mutation	SNP	G	A	NA	A2058_SKIN	ENST00000405510.1	p.A419V	NA	16:17	234:275		NA	NA	0	0
A2058	FAM109B	150368	37	22	42474013	42474013	Missense_Mutation	SNP	G	A	NA	A2058_SKIN	ENST00000321753.3	p.R239Q	NA	19:20	62:98		NA	NA	8.242e-06	0
A2058	PNPLA3	80339	37	22	44340613	44340613	Missense_Mutation	SNP	G	T	NA	A2058_SKIN	ENST00000216180.3	p.W385C	NA	19:22	66:58	34:32	NA	NA	8.236e-06	0
A2058	CELSR1	9620	37	22	46793722	46793722	Silent	SNP	G	A	NA	A2058_SKIN	ENST00000262738.3	p.P1850P	NA	18:10	38:59	9:7	NA	NA	0	0
A2058	SH3KBP1	30011	37	0	19560271	19560271	Missense_Mutation	SNP	G	A	NA	A2058_SKIN	ENST00000397821.3	p.T555I	NA	14:0	713:1		NA	NA	0	0
A2058	PPP1R3F	89801	37	0	49143146	49143146	Missense_Mutation	SNP	C	A	NA	A2058_SKIN	ENST00000055335.6	p.S665Y	NA	15:0	55:0	14:0	NA	NA	0	0
A2058	GAGE2A	729447	37	0	49355848	49355848	Missense_Mutation	SNP	G	A	NA	A2058_SKIN	ENST00000362097.1	p.E44K	NA	6:23		162:376	NA	NA	1.396e-05	0
A2058	KIAA2022	340533	37	0	73960012	73960012	Missense_Mutation	SNP	C	G	NA	A2058_SKIN	ENST00000055682.6	p.E1460D	NA	15:0		33:2	292:5	NA	0	0
A2058	GPR174	84636	37	0	78427266	78427266	Silent	SNP	C	T	NA	A2058_SKIN	ENST00000276077.1	p.F254F	NA	10:0		62:0	NA	NA	0	0
A2058	POF1B	79983	37	0	84600921	84600921	Missense_Mutation	SNP	G	A	NA	A2058_SKIN	ENST00000262753.4	p.S223F	NA	14:0		80:0	NA	NA	0	0
A2058	TSPAN6	7105	37	0	99890615	99890615	Missense_Mutation	SNP	A	C	NA	A2058_SKIN	ENST00000373020.4	p.I72M	NA	6:3	144:106	7:8	NA	NA	4.946e-05	0
A2058	RNF128	79589	37	0	106034296	106034296	Splice_Site	SNP	G	A	NA	A2058_SKIN	ENST00000255499.2	p.V329M	NA	19:0	34:0	84:0	NA	NA	1.648e-05	0
A2058	CLDN2	9075	37	0	106171833	106171833	Silent	SNP	C	T	NA	A2058_SKIN	ENST00000541806.1	p.F125F	NA	8:0		29:0	NA	NA	0	0
A2058	AIFM1	9131	37	0	129267357	129267357	Missense_Mutation	SNP	A	C	NA	A2058_SKIN	ENST00000287295.3	p.V460G	NA	8:4	256:228	57:102	122:114	NA	0	0
A2058	TREX2	11219	37	0	152710797	152710797	Missense_Mutation	SNP	G	A	NA	A2058_SKIN	ENST00000334497.2	p.S74F	NA	18:0		5:0	NA	NA	0	0
A2058	BSND	7809	37	1	55464992	55464992	Missense_Mutation	SNP	G	A	NA	A2058_SKIN	ENST00000371265.4	p.V45M	NA			16:18	NA	NA	0	0
A2058	ZNF835	90485	37	19	57176119	57176119	Missense_Mutation	SNP	T	C	NA	A2058_SKIN	ENST00000537055.2	p.S150G	NA			6:27	NA	NA	0	0
A2058	SRBD1	55133	37	2	45616548	45616548	Missense_Mutation	SNP	T	A	NA	A2058_SKIN	ENST00000263736.4	p.R963S	NA		8:44	14:77	NA	NA	0	0
A2058	SRSF6	6431	37	20	42089633	42089633	Missense_Mutation	SNP	C	A	NA	A2058_SKIN	ENST00000244020.3	p.A322D	NA		110:776	10:70	NA	NA	0	0
A2058	CCR5	1234	37	3	46414940	46414940	Missense_Mutation	SNP	C	T	NA	A2058_SKIN	ENST00000292303.4	p.P183S	NA			131:27		NA	0	0
A2058	TRIO	7204	37	5	14474174	14474174	Silent	SNP	C	A	NA	A2058_SKIN	ENST00000344204.4	p.G2017G	NA			14:112		NA	0	0
A2058	HAVCR2	84868	37	5	156533904	156533904	Missense_Mutation	SNP	G	T	NA	A2058_SKIN	ENST00000307851.4	p.A43D	NA			10:61	NA	NA	0	0
A2058	WBSCR16	81554	37	7	74470133	74470133	Missense_Mutation	SNP	G	A	NA	A2058_SKIN	ENST00000329959.4	p.P369L	NA		419:265		NA	NA	0	0
A2058	WBSCR16	81554	37	7	74470134	74470134	Missense_Mutation	SNP	G	A	NA	A2058_SKIN	ENST00000329959.4	p.P369S	NA		421:265		NA	NA	0	0
A2058	ZC4H2	55906	37	0	64141804	64141804	Missense_Mutation	SNP	A	T	NA	A2058_SKIN	ENST00000374839.3	p.S40T	NA			6:13	NA	NA	0	0
A2058	TMEM82	388595	37	1	16074127	16074127	Nonstop_Mutation	SNP	A	C	NA	A2058_SKIN	ENST00000375782.1	p.*344C	NA			6:9	NA	NA	0	0
A2058	SESN2	83667	37	1	28601420	28601420	Missense_Mutation	SNP	G	C	NA	A2058_SKIN	ENST00000253063.3	p.A369P	NA			12:20	NA	NA	0	0
A2058	DMRTB1	63948	37	1	53932296	53932296	Silent	SNP	T	G	NA	A2058_SKIN	ENST00000371445.3	p.G330G	NA			18:73	NA	NA	0	0
A2058	SIKE1	80143	37	1	115316906	115316906	Missense_Mutation	SNP	G	T	NA	A2058_SKIN	ENST00000060969.5	p.Q204K	NA			6:24	NA	NA	0	0
A2058	TSACC	128229	37	1	156316718	156316718	Missense_Mutation	SNP	T	C	NA	A2058_SKIN	ENST00000368255.3	p.L108P	NA			15:86	NA	NA	0	0
A2058	F5	2153	37	1	169489833	169489833	Missense_Mutation	SNP	A	T	NA	A2058_SKIN	ENST00000367797.3	p.Y2040N	NA			14:24	NA	NA	0	0
A2058	DISP1	84976	37	1	223176250	223176250	Missense_Mutation	SNP	C	A	NA	A2058_SKIN	ENST00000284476.6	p.T504N	NA			16:88	NA	NA	0	0
A2058	C2orf78	388960	37	2	74040747	74040747	Missense_Mutation	SNP	C	A	NA	A2058_SKIN	ENST00000409561.1	p.Q81K	NA			10:56	NA	NA	0	0
A2058	HK2	3099	37	2	75118036	75118036	Missense_Mutation	SNP	G	C	NA	A2058_SKIN	ENST00000290573.2	p.A908P	NA			9:15	NA	NA	0	0
A2058	SUCLG1	8802	37	2	84668555	84668555	Missense_Mutation	SNP	G	A	NA	A2058_SKIN	ENST00000393868.2	p.S116F	NA			7:18	NA	NA	0	0
A2058	TANC1	85461	37	2	160086742	160086742	Missense_Mutation	SNP	G	C	NA	A2058_SKIN	ENST00000263635.6	p.G1602A	NA			6:17	NA	NA	3.309e-05	0
A2058	OR5K4	403278	37	3	98072705	98072705	Missense_Mutation	SNP	G	A	NA	A2058_SKIN	ENST00000354924.2	p.R3K	NA			11:56	NA	NA	0	0
A2058	PLSCR1	5359	37	3	146246494	146246494	Silent	SNP	T	C	NA	A2058_SKIN	ENST00000342435.4	p.V73V	NA			8:38	NA	NA	0	0
A2058	JAKMIP1	152789	37	4	6066639	6066639	Missense_Mutation	SNP	T	G	NA	A2058_SKIN	ENST00000282924.5	p.T467P	NA			6:19	NA	NA	0	0
A2058	AREG	374	37	4	75316188	75316188	Missense_Mutation	SNP	G	C	NA	A2058_SKIN	ENST00000395748.3	p.A202P	NA			10:13	NA	NA	0	0
A2058	ADH1B	125	37	4	100229022	100229022	Splice_Site	SNP	C	A	NA	A2058_SKIN	ENST00000305046.8		NA			7:38	NA	NA	0	0
A2058	EXOC3	11336	37	5	454114	454114	Missense_Mutation	SNP	G	A	NA	A2058_SKIN	ENST00000512944.1	p.E332K	NA			15:111	NA	NA	0	0
A2058	THG1L	54974	37	5	157161655	157161655	Missense_Mutation	SNP	A	C	NA	A2058_SKIN	ENST00000231198.7	p.D147A	NA			15:46	NA	NA	0	0
A2058	BAG6	7917	37	6	31609623	31609623	Missense_Mutation	SNP	T	G	NA	A2058_SKIN	ENST00000375964.6	p.Q782P	NA			10:59		NA	0	0
A2058	ASCC3	10973	37	6	101075482	101075482	Missense_Mutation	SNP	G	T	NA	A2058_SKIN	ENST00000369162.2	p.N1542K	NA			10:32	NA	NA	8.237e-06	0
A2058	BCLAF1	9774	37	6	136600980	136600980	Missense_Mutation	SNP	G	A	NA	A2058_SKIN	ENST00000531224.1	p.H9Y	NA			11:63	NA	NA	4.119e-05	0
A2058	SNX13	23161	37	7	17933043	17933043	Missense_Mutation	SNP	G	T	NA	A2058_SKIN	ENST00000409389.1	p.T47N	NA			9:74	NA	NA	1.712e-05	0
A2058	PKD1L1	168507	37	7	47886636	47886636	Missense_Mutation	SNP	G	C	NA	A2058_SKIN	ENST00000289672.2	p.A1665G	NA			14:65	NA	NA	0	0
A2058	SGK223	0	37	8	8175746	8175746	Missense_Mutation	SNP	C	G	NA	A2058_SKIN	ENST00000520004.1	p.C1380S	NA			9:20		NA	0	0
A2058	CNOT7	29883	37	8	17092351	17092351	Nonsense_Mutation	SNP	G	T	NA	A2058_SKIN	ENST00000361272.4	p.Y164*	NA			10:67	NA	NA	0	0
A2058	BMP1	649	37	8	22059346	22059346	Missense_Mutation	SNP	G	C	NA	A2058_SKIN	ENST00000306385.5	p.G713A	NA			6:4	NA	NA	0	0
A2058	MRPS28	28957	37	8	80942453	80942453	Missense_Mutation	SNP	C	G	NA	A2058_SKIN	ENST00000276585.4	p.A11P	NA			8:11	NA	NA	0	0
A2058	SCRIB	23513	37	8	144891784	144891784	Silent	SNP	A	C	NA	A2058_SKIN	ENST00000320476.3	p.G545G	NA			8:12		NA	0	0
A2058	CD72	971	37	9	35615939	35615939	Splice_Site	SNP	C	A	NA	A2058_SKIN	ENST00000396757.1		NA			5:31	NA	NA	0	0
A2058	APBA1	320	37	9	72046275	72046275	Missense_Mutation	SNP	G	C	NA	A2058_SKIN	ENST00000265381.4	p.L828V	NA			10:19	NA	NA	8.236e-06	0
A2058	BAAT	570	37	9	104130513	104130513	Silent	SNP	G	A	NA	A2058_SKIN	ENST00000395051.3	p.F186F	NA			9:31	NA	NA	8.237e-06	0
A2058	FSD1L	83856	37	9	108246676	108246676	Missense_Mutation	SNP	C	T	NA	A2058_SKIN	ENST00000481272.1	p.S160L	NA			7:32	NA	NA	0	0
A2058	GOLGA2	2801	37	9	131020815	131020815	Missense_Mutation	SNP	C	A	NA	A2058_SKIN	ENST00000421699.2	p.E709D	NA			4:5	NA	NA	0	0
A2058	NTMT1	28989	37	9	132396408	132396408	Missense_Mutation	SNP	C	G	NA	A2058_SKIN	ENST00000372486.1	p.L80V	NA			8:11	NA	NA	0	0
A2058	MEIG1	644890	37	10	15014637	15014637	Silent	SNP	C	T	NA	A2058_SKIN	ENST00000378240.1	p.Y88Y	NA			13:42	NA	NA	4.118e-05	0
A2058	TMEM180	79847	37	10	104228851	104228851	Missense_Mutation	SNP	T	C	NA	A2058_SKIN	ENST00000238936.4	p.L22P	NA			7:23	NA	NA	8.236e-06	0
A2058	HSPA12A	259217	37	10	118443383	118443383	Missense_Mutation	SNP	G	T	NA	A2058_SKIN	ENST00000369209.3	p.H252N	NA			5:10	NA	NA	4.962e-05	0
A2058	OR9G4	283189	37	11	56511174	56511174	Missense_Mutation	SNP	C	G	NA	A2058_SKIN	ENST00000302957.3	p.W38C	NA			8:39	NA	NA	0	0
A2058	DDB1	1642	37	11	61084028	61084028	Missense_Mutation	SNP	G	T	NA	A2058_SKIN	ENST00000301764.7	p.L413M	NA			13:105	NA	NA	0	0
A2058	OR8B8	26493	37	11	124310974	124310974	Missense_Mutation	SNP	G	C	NA	A2058_SKIN	ENST00000328064.2	p.A3G	NA			10:25	NA	NA	0	0
A2058	IGSF9B	22997	37	11	133807331	133807331	Missense_Mutation	SNP	T	G	NA	A2058_SKIN	ENST00000321016.8	p.T207P	NA			6:3	NA	NA	0	0
A2058	TESPA1	9840	37	12	55357546	55357546	Missense_Mutation	SNP	T	G	NA	A2058_SKIN	ENST00000449076.1	p.D212A	NA			10:19	NA	NA	0	0
A2058	FARP1	10160	37	13	99038033	99038033	Silent	SNP	C	T	NA	A2058_SKIN	ENST00000319562.6	p.L242L	NA			11:81	NA	NA	0	0
A2058	DHRS1	115817	37	14	24760132	24760132	Missense_Mutation	SNP	G	C	NA	A2058_SKIN	ENST00000288111.7	p.A292G	NA			9:24	NA	NA	0	0
A2058	LRRC9	341883	37	14	60465851	60465851	Silent	SNP	A	G	NA	A2058_SKIN	ENST00000445360.1	p.R812R	NA			34:66	NA	NA	0	0
A2058	STX4	6810	37	16	31045409	31045409	Missense_Mutation	SNP	A	G	NA	A2058_SKIN	ENST00000313843.3	p.S36G	NA			9:22	NA	NA	0	0
A2058	ALDH3A2	224	37	17	19575249	19575249	Missense_Mutation	SNP	G	T	NA	A2058_SKIN	ENST00000176643.6	p.V475L	NA			14:117	NA	NA	0	0
A2058	KRT32	3882	37	17	39623403	39623403	Missense_Mutation	SNP	C	T	NA	A2058_SKIN	ENST00000225899.3	p.A59T	NA			6:19	NA	NA	8.236e-06	0
A2058	KANSL1	284058	37	17	44115943	44115943	Silent	SNP	T	G	NA	A2058_SKIN	ENST00000262419.6	p.A834A	NA			9:26	NA	NA	1.647e-05	0
A2058	IGF2BP1	10642	37	17	47126806	47126806	Nonstop_Mutation	SNP	A	C	NA	A2058_SKIN	ENST00000290341.3	p.*578C	NA			6:10	NA	NA	0	0
A2058	CDR2L	30850	37	17	73000060	73000060	Missense_Mutation	SNP	A	G	NA	A2058_SKIN	ENST00000337231.5	p.E430G	NA			8:8	NA	NA	0	0
A2058	ZNF521	25925	37	18	22807649	22807649	Missense_Mutation	SNP	A	C	NA	A2058_SKIN	ENST00000361524.3	p.V78G	NA			12:17		NA	0	0
A2058	ECH1	1891	37	19	39322100	39322100	Missense_Mutation	SNP	A	G	NA	A2058_SKIN	ENST00000221418.4	p.S37P	NA			6:22	NA	NA	0	0
A2058	N6AMT1	29104	37	21	30257657	30257657	Missense_Mutation	SNP	T	C	NA	A2058_SKIN	ENST00000303775.5	p.E4G	NA			6:5	NA	NA	8.244e-06	0
A2058	KIAA0930	23313	37	22	45599767	45599767	Missense_Mutation	SNP	A	G	NA	A2058_SKIN	ENST00000336156.5	p.S206P	NA			7:10	NA	NA	0	0
A2058	BCOR	54880	37	0	39911637	39911637	Missense_Mutation	SNP	G	T	NA	A2058_SKIN	ENST00000378444.4	p.L1665M	NA			7:32	NA	NA	2.471e-05	0
A2058	MT-ND4	4538	37	0	11312	11312	Missense_Mutation	SNP	G	A	NA	A2058_SKIN	ENST00000361381.2	p.E185K	NA			52:0			0	0
A2058	MT-ND4	4538	37	0	11864	11864	Silent	SNP	T	C	NA	A2058_SKIN	ENST00000361381.2	p.L369L	NA			46:0			0	0
A2058	NBPF6	653149	37	1	109010281	109010281	Silent	SNP	T	C	NA	A2058_SKIN	ENST00000444143.2	p.S623S	NA		12:22		NA	NA	0	0
A2058	DIEXF	27042	37	1	210016864	210016864	Missense_Mutation	SNP	A	G	NA	A2058_SKIN	ENST00000491415.2	p.Y617C	NA		21:164		NA	NA	8.237e-06	0
A2058	PKP4	8502	37	2	159537025	159537025	Missense_Mutation	SNP	T	A	NA	A2058_SKIN	ENST00000389759.3	p.Y1139N	NA		52:286		NA	NA	0	0
A2058	ZIC4	84107	37	3	147113978	147113978	Missense_Mutation	SNP	A	G	NA	A2058_SKIN	ENST00000383075.3	p.F117L	NA		4:7		NA	NA	0	0
A2058	CNTNAP3B	728577	37	9	43920356	43920356	Missense_Mutation	SNP	A	G	NA	A2058_SKIN	ENST00000377564.3	p.K1285E	NA		11:24		NA	NA	0	0
A2058	AGAP8	0	37	10	51226002	51226002	Missense_Mutation	SNP	G	A	NA	A2058_SKIN	ENST00000425119.2	p.S327L	NA		4:12		NA	NA	0	0
A2058	DMBT1	1755	37	10	124339387	124339387	Missense_Mutation	SNP	C	T	NA	A2058_SKIN	ENST00000338354.3	p.H325Y	NA		4:12		NA	NA	0	0
A2058	NOMO2	283820	37	16	18560884	18560884	Silent	SNP	G	A	NA	A2058_SKIN	ENST00000381474.3	p.T156T	NA		52:219		NA	NA	0	0
A2058	IAH1	285148	37	2	9618439	9618440	Frame_Shift_Ins	INS	-	GTTTG	NA	A2058_SKIN	ENST00000497473.1	p.-76fs	NA	13:29		21:91	NA	NA	0	0
A2058	SHQ1	55164	37	3	72890257	72890258	Frame_Shift_Del	DEL	AA	-	NA	A2058_SKIN	ENST00000325599.8	p.L142fs	NA	10:13	19:112	55:101	NA	NA	0	0
A2058	FBXO45	200933	37	3	196296017	196296043	In_Frame_Del	DEL	CGAGCTGCGGAGCTGCGCCCTGGTGTG	-	NA	A2058_SKIN	ENST00000311630.6	p.ELRSCALVC55del	NA	5:8			NA	NA	0	0
A2058	LMLN	89782	37	3	197717528	197717529	Frame_Shift_Ins	INS	-	GGTA	NA	A2058_SKIN	ENST00000330198.4	p.-344fs	NA	5:18			NA	NA	0	0
A2058	DSPP	1834	37	4	88536830	88536838	In_Frame_Del	DEL	AGCAGTGAC	-	NA	A2058_SKIN	ENST00000282478.7	p.SSD1012del	NA	10:21			NA	NA	0.003088	0
A2058	RASA1	5921	37	5	86672845	86672846	Frame_Shift_Ins	INS	-	TAAG	NA	A2058_SKIN	ENST00000456692.2	p.-602fs	NA	4:22			34:187	NA	0	0
A2058	POM121C	100101267	37	7	75051330	75051331	Frame_Shift_Del	DEL	AG	-	NA	A2058_SKIN	ENST00000453279.2	p.S735fs	NA	19:11	78:85	15:11	NA	NA	1.648e-05	0
A2058	PIP5K1B	8395	37	9	71491669	71491670	In_Frame_Ins	INS	-	ATTTCA	NA	A2058_SKIN	ENST00000265382.3	p.93_94insFN	NA	3:23		13:101	26:218	NA	0	0
A2058	ZNF462	58499	37	9	109687900	109687914	In_Frame_Del	DEL	GCCACCACATCAGGT	-	NA	A2058_SKIN	ENST00000277225.5	p.PPHQV570del	NA	10:10	6:8		NA	NA	0	0
A2058	MRPS2	51116	37	9	138395647	138395656	Frame_Shift_Del	DEL	GTCCGCCTGC	-	NA	A2058_SKIN	ENST00000371785.1	p.VRLP187fs	NA	10:16	71:196	10:18	NA	NA	0	0
A2058	SBF2	81846	37	11	9809202	9809204	In_Frame_Del	DEL	TTT	-	NA	A2058_SKIN	ENST00000256190.8	p.K1672del	NA	9:23		11:34	NA	NA	0.0004448	0
A2058	NUFIP2	57532	37	17	27614029	27614030	Frame_Shift_Ins	INS	-	C	NA	A2058_SKIN	ENST00000225388.4	p.A328fs	NA	5:25	162:135	57:61	NA	NA	0	0
A2058	RP11-1055B8.7	0	37	17	79425922	79425942	In_Frame_Del	DEL	GGAAGAGGAGGAGGACGAGGA	-	NA	A2058_SKIN	ENST00000307745.7	p.EEEEDEE1845del	NA	6:32			NA	NA	0	0
A2058	RP11-169F17.1	0	37	18	70829193	70829193	Frame_Shift_Del	DEL	T	-	NA	A2058_SKIN	ENST00000581862.1	p.E86fs	NA	12:14			NA	NA	0.000994	0
A2058	SUGP1	57794	37	19	19414175	19414175	Frame_Shift_Del	DEL	G	-	NA	A2058_SKIN	ENST00000247001.5	p.Q249fs	NA	15:16		21:64	NA	NA	0	0
A2058	BRWD3	254065	37	0	79952245	79952245	Frame_Shift_Del	DEL	A	-	NA	A2058_SKIN	ENST00000373275.4	p.S1021fs	NA	8:4		25:5	NA	NA	0	0
A2058	CDR1	1038	37	0	139866424	139866441	In_Frame_Del	DEL	GTCTTCCAACAAAGGTAC	-	NA	A2058_SKIN	ENST00000370532.2	p.VPLLED31del	NA	7:6			NA	NA	0	0
A2058	HES3	390992	37	1	6305532	6305533	Frame_Shift_Ins	INS	-	G	NA	A2058_SKIN	ENST00000377898.3	p.R176fs	NA			4:5	NA	NA	0	0
A2058	AAK1	22848	37	2	69746310	69746311	Frame_Shift_Ins	INS	-	G	NA	A2058_SKIN	ENST00000409085.4	p.S425fs	NA			5:3		NA	0	0
A2058	CCDC141	285025	37	2	179699048	179699049	Frame_Shift_Ins	INS	-	G	NA	A2058_SKIN	ENST00000420890.2	p.R1482fs	NA			13:104	NA	NA	0	0
A2058	SEPT7	989	37	7	35872289	35872289	Splice_Site	DEL	T	-	NA	A2058_SKIN	ENST00000399035.3		NA			39:107	NA	NA	0	0
A2058	SRRT	51593	37	7	100481735	100481736	Frame_Shift_Ins	INS	-	G	NA	A2058_SKIN	ENST00000347433.4	p.E212fs	NA			26:81	NA	NA	0.0001483	0
A2058	TTC17	55761	37	11	43471750	43471751	Frame_Shift_Ins	INS	-	G	NA	A2058_SKIN	ENST00000039989.4	p.R969fs	NA			23:47	NA	NA	0	0
A2058	KRT17	3872	37	17	39780376	39780377	Frame_Shift_Ins	INS	-	G	NA	A2058_SKIN	ENST00000311208.8	p.R129fs	NA			15:86	NA	NA	0	0
A2058	ASH1L	55870	37	1	155448995	155448996	Frame_Shift_Ins	INS	-	T	NA	A2058_SKIN	ENST00000368346.3	p.K1222fs	NA		15:82		NA	NA	0	0
A2058	IAH1	285148	37	2	9618446	9618447	Frame_Shift_Del	DEL	AC	-	NA	A2058_SKIN	ENST00000497473.1	p.D77fs	NA		32:212		NA	NA	0	0
A2058	IAH1	285148	37	2	9618447	9618448	Frame_Shift_Ins	INS	-	TTTGGTT	NA	A2058_SKIN	ENST00000497473.1	p.I78fs	NA		32:209		NA	NA	0	0
A2058	CLGN	1047	37	4	141313401	141313402	Frame_Shift_Ins	INS	-	T	NA	A2058_SKIN	ENST00000325617.5	p.K541fs	NA		9:49		NA	NA	0	0
A2058	ZNF292	23036	37	6	87969620	87969621	Frame_Shift_Ins	INS	-	A	NA	A2058_SKIN	ENST00000369577.3	p.K2092fs	NA		11:66		NA	NA	0	0
A2058	SETX	23064	37	9	135202305	135202306	Frame_Shift_Ins	INS	-	T	NA	A2058_SKIN	ENST00000224140.5	p.N1560fs	NA		13:72		NA	NA	8.236e-06	0
A2058	ANKRD26	22852	37	10	27381400	27381401	Frame_Shift_Ins	INS	-	T	NA	A2058_SKIN	ENST00000376087.4	p.K191fs	NA		6:28		NA	NA	0	0
A2058	TMTC2	160335	37	12	83080749	83080754	De_novo_Start_OutOfFrame	DEL	GCTGGG	-	NA	A2058_SKIN	ENST00000321196.3		NA		12:1		NA	NA	0	0
A2058	MYO9A	4649	37	15	72270549	72270550	Frame_Shift_Ins	INS	-	T	NA	A2058_SKIN	ENST00000356056.5	p.P603fs	NA		6:29		NA	NA	0	0
A2058	CHD9	80205	37	16	53256584	53256585	Frame_Shift_Ins	INS	-	A	NA	A2058_SKIN	ENST00000398510.3	p.Q605fs	NA		7:38			NA	0	0
A2058	RBL2	5934	37	16	53499470	53499471	Frame_Shift_Ins	INS	-	A	NA	A2058_SKIN	ENST00000262133.6	p.E607fs	NA		15:89			NA	0	0
A2058	JSRP1	126306	37	19	2252480	2252481	Frame_Shift_Ins	INS	-	TA	NA	A2058_SKIN	ENST00000300961.6	p.E282fs	NA		18:1		NA	NA	0	0
A2058	JSRP1	126306	37	19	2252484	2252485	Frame_Shift_Del	DEL	GC	-	NA	A2058_SKIN	ENST00000300961.6	p.R280fs	NA		18:1		NA	NA	0	0
A2058	RIN2	54453	37	20	19981452	19981453	Frame_Shift_Ins	INS	-	A	NA	A2058_SKIN	ENST00000255006.6	p.Q903fs	NA		12:63		NA	NA	0	0
A2058	SERPIND1	3053	37	22	21138514	21138515	Frame_Shift_Ins	INS	-	A	NA	A2058_SKIN	ENST00000215727.5	p.Q382fs	NA		10:47		NA	NA	0	0
A2058	CTPS2	56474	37	0	16711322	16711323	Frame_Shift_Ins	INS	-	T	NA	A2058_SKIN	ENST00000443824.1	p.T194fs	NA		21:85		NA	NA	0	0
A2058	BMP2K	55589	37	4	79792119	79792136	In_Frame_Del	DEL	CAGCAGCAGCAACAGCAA	-	NA	A2058_SKIN	ENST00000335016.5	p.QQQQQQ478del	NA				43:277	NA	0	0
C32	BRAF	673	37	7	140453136	140453136	Missense_Mutation	SNP	A	T	NA	C32_SKIN	ENST00000288602.6	p.V600E	NA	NA	70:19	273:48	254:56		1.647e-05	784
C32	OR5T2	219464	37	11	56000423	56000423	Missense_Mutation	SNP	C	T	NA	C32_SKIN	ENST00000313264.4	p.G80E	NA	NA		38:47	NA	NA	0	5
C32	KIAA0408	9729	37	6	127765277	127765277	Silent	SNP	G	T	NA	C32_SKIN	ENST00000483725.3	p.R688R	NA	NA		27:26	NA	NA	3.295e-05	5
C32	SYNPO2	171024	37	4	119951918	119951918	Nonsense_Mutation	SNP	C	A	NA	C32_SKIN	ENST00000429713.2	p.S663*	NA	NA	2:0		NA	NA	0	5
C32	ZNF415	55786	37	19	53612707	53612707	Silent	SNP	G	A	NA	C32_SKIN	ENST00000500065.4	p.F197F	NA	NA		72:68	NA	NA	0	4
C32	ZNF197	10168	37	3	44685661	44685661	Silent	SNP	C	T	NA	C32_SKIN	ENST00000396058.1	p.F1013F	NA	NA	3:34		NA	NA	0	4
C32	EBF3	253738	37	10	131676095	131676095	Silent	SNP	G	A	NA	C32_SKIN	ENST00000355311.5	p.F191F	NA	NA		48:0	NA	NA	8.237e-06	3
C32	OR4Q3	441669	37	14	20215761	20215761	Missense_Mutation	SNP	C	T	NA	C32_SKIN	ENST00000331723.1	p.P59S	NA	NA		72:185	NA	NA	0	3
C32	MRPL52	122704	37	14	23303385	23303385	Missense_Mutation	SNP	G	A	NA	C32_SKIN	ENST00000355151.5	p.R76Q	NA	NA	388:387	31:33	NA	NA	0	3
C32	PRM1	5619	37	16	11375022	11375022	Missense_Mutation	SNP	C	T	NA	C32_SKIN	ENST00000312511.3	p.R25Q	NA	NA		52:43	NA	NA	0	3
C32	CD22	933	37	19	35832688	35832688	Missense_Mutation	SNP	G	A	NA	C32_SKIN	ENST00000085219.5	p.D619N	NA	NA	19:26	25:19	NA	NA	9.884e-05	3
C32	SLC24A3	57419	37	20	19665909	19665909	Missense_Mutation	SNP	G	A	NA	C32_SKIN	ENST00000328041.6	p.E410K	NA	NA		41:41	NA	NA	8.236e-06	3
C32	ACTRT2	140625	37	1	2938861	2938861	Missense_Mutation	SNP	T	C	NA	C32_SKIN	ENST00000378404.2	p.F204S	NA	NA		9:17	NA	NA	0	0
C32	PER3	8863	37	1	7858688	7858688	Missense_Mutation	SNP	C	T	NA	C32_SKIN	ENST00000361923.2	p.P249S	NA	NA	22:31	40:61	NA	NA	0	0
C32	MTOR	2475	37	1	11204742	11204742	Missense_Mutation	SNP	C	T	NA	C32_SKIN	ENST00000361445.4	p.R1612Q	NA	NA		33:34	104:113	NA	8.236e-06	0
C32	TMEM82	388595	37	1	16073514	16073514	Missense_Mutation	SNP	G	A	NA	C32_SKIN	ENST00000375782.1	p.G304S	NA	NA		13:13	NA	NA	0	0
C32	TAS1R2	80834	37	1	19181077	19181077	Missense_Mutation	SNP	G	A	NA	C32_SKIN	ENST00000375371.3	p.A296V	NA	NA		8:5	NA	NA	0	0
C32	SEPN1	57190	37	1	26135164	26135164	Missense_Mutation	SNP	C	T	NA	C32_SKIN	ENST00000374315.1	p.P177S	NA	NA	234:294	21:16	NA	NA	0	0
C32	CNKSR1	10256	37	1	26515433	26515433	Missense_Mutation	SNP	A	C	NA	C32_SKIN	ENST00000374253.5	p.S628R	NA	NA		9:10	NA	NA	0	0
C32	CSMD2	114784	37	1	33998681	33998681	Silent	SNP	G	A	NA	C32_SKIN	ENST00000373381.4	p.G3380G	NA	NA		8:8	NA	NA	0	0
C32	DMAP1	55929	37	1	44684777	44684777	Missense_Mutation	SNP	G	C	NA	C32_SKIN	ENST00000372289.2	p.R257P	NA	NA	58:52	21:20	NA	NA	0	0
C32	C1orf173	0	37	1	75036931	75036931	Missense_Mutation	SNP	G	A	NA	C32_SKIN	ENST00000326665.5	p.P1488L	NA	NA		71:70	NA	NA	0	0
C32	LPHN2	23266	37	1	82456113	82456113	Missense_Mutation	SNP	G	A	NA	C32_SKIN	ENST00000370728.1	p.D1222N	NA	NA	91:62	89:77	NA	NA	0	0
C32	TGFBR3	7049	37	1	92182130	92182130	Missense_Mutation	SNP	C	T	NA	C32_SKIN	ENST00000525962.1	p.V568M	NA	NA	32:28	150:138	NA	NA	4.118e-05	0
C32	RPAP2	79871	37	1	92846389	92846389	Silent	SNP	A	G	NA	C32_SKIN	ENST00000610020.1	p.E599E	NA	NA	27:22	66:59	NA	NA	0	0
C32	SV2A	9900	37	1	149882184	149882184	Missense_Mutation	SNP	G	A	NA	C32_SKIN	ENST00000369146.3	p.P343S	NA	NA	105:0	9:14	NA	NA	0	0
C32	FLG2	388698	37	1	152325965	152325965	Missense_Mutation	SNP	G	A	NA	C32_SKIN	ENST00000388718.5	p.H1433Y	NA	NA		182:182	NA	NA	4.118e-05	0
C32	FCRL5	83416	37	1	157519366	157519366	Silent	SNP	A	G	NA	C32_SKIN	ENST00000361835.3	p.P12P	NA	NA		137:40	NA	NA	0	0
C32	SPTA1	6708	37	1	158623147	158623147	Silent	SNP	G	A	NA	C32_SKIN	ENST00000368147.4	p.A1035A	NA	NA		37:201	NA	NA	0	0
C32	ARHGAP30	257106	37	1	161021117	161021117	Silent	SNP	G	T	NA	C32_SKIN	ENST00000368013.3	p.G469G	NA	NA		20:108	NA	NA	0	0
C32	XPR1	9213	37	1	180756988	180756988	Missense_Mutation	SNP	C	T	NA	C32_SKIN	ENST00000367590.4	p.S74L	NA	NA		103:112	NA	NA	0	0
C32	TARBP1	6894	37	1	234565304	234565304	Missense_Mutation	SNP	G	A	NA	C32_SKIN	ENST00000040877.1	p.T910I	NA	NA	16:34	54:81	NA	NA	1.647e-05	0
C32	OR11L1	391189	37	1	248004665	248004665	Silent	SNP	G	A	NA	C32_SKIN	ENST00000355784.2	p.F178F	NA	NA		40:54	NA	NA	8.236e-06	0
C32	AKR1C3	8644	37	10	5144390	5144390	Missense_Mutation	SNP	G	A	NA	C32_SKIN	ENST00000380554.3	p.R223Q	NA	NA	171:4	50:0	NA	NA	1.647e-05	0
C32	C10orf111	221060	37	10	15138399	15138399	Missense_Mutation	SNP	A	C	NA	C32_SKIN	ENST00000378207.3	p.L142R	NA	NA		36:0	NA	NA	0	0
C32	CACNB2	783	37	10	18827238	18827238	Missense_Mutation	SNP	C	T	NA	C32_SKIN	ENST00000324631.7	p.R478C	NA	NA	5:0	54:0	211:0	NA	3.295e-05	0
C32	FRMPD2	143162	37	10	49392702	49392702	Missense_Mutation	SNP	G	A	NA	C32_SKIN	ENST00000374201.3	p.H831Y	NA	NA		44:0	NA	NA	8.237e-06	0
C32	SLC16A9	220963	37	10	61423995	61423995	Silent	SNP	C	T	NA	C32_SKIN	ENST00000395348.3	p.L142L	NA	NA		36:0	NA	NA	0	0
C32	ARID5B	84159	37	10	63851530	63851530	Missense_Mutation	SNP	A	G	NA	C32_SKIN	ENST00000279873.7	p.N770D	NA	NA	83:0	51:1	NA	NA	0	0
C32	OIT3	170392	37	10	74690308	74690308	Missense_Mutation	SNP	T	A	NA	C32_SKIN	ENST00000334011.5	p.D460E	NA	NA		270:0	NA	NA	0	0
C32	ZSWIM8	23053	37	10	75557184	75557184	Silent	SNP	C	T	NA	C32_SKIN	ENST00000605216.1	p.S1156S	NA	NA	306:1	61:0	NA	NA	0	0
C32	ZSWIM8	23053	37	10	75557185	75557185	Missense_Mutation	SNP	C	T	NA	C32_SKIN	ENST00000605216.1	p.P1157S	NA	NA	305:1	59:0	NA	NA	0	0
C32	DLG5	9231	37	10	79567661	79567661	Silent	SNP	G	A	NA	C32_SKIN	ENST00000372391.2	p.V1563V	NA	NA	168:0	37:0	NA	NA	0	0
C32	LIPJ	142910	37	10	90356548	90356548	Splice_Site	SNP	C	G	NA	C32_SKIN	ENST00000371939.3	p.A193G	NA	NA		137:0	NA	NA	8.239e-06	0
C32	CYP2C19	1557	37	10	96609717	96609717	Missense_Mutation	SNP	A	G	NA	C32_SKIN	ENST00000371321.3	p.N398S	NA	NA		218:0	NA	NA	0	0
C32	NRAP	4892	37	10	115389533	115389533	Silent	SNP	C	T	NA	C32_SKIN	ENST00000359988.3	p.K618K	NA	NA		40:0	NA	NA	0	0
C32	DOCK1	1793	37	10	128796360	128796360	Missense_Mutation	SNP	A	T	NA	C32_SKIN	ENST00000280333.6	p.Q205L	NA	NA		211:0	NA	NA	8.275e-06	0
C32	OR52N4	390072	37	11	5776238	5776238	Missense_Mutation	SNP	C	T	NA	C32_SKIN	ENST00000317254.3	p.H90Y	NA	NA		166:183	NA	NA	0	0
C32	NAV2	89797	37	11	19970453	19970453	Silent	SNP	C	T	NA	C32_SKIN	ENST00000396087.3	p.S847S	NA	NA	32:32	32:33	NA	NA	3.295e-05	0
C32	DGKZ	8525	37	11	46393068	46393068	Missense_Mutation	SNP	A	G	NA	C32_SKIN	ENST00000454345.1	p.Q413R	NA	NA	83:98	13:10	NA	NA	0	0
C32	OR4A16	81327	37	11	55111504	55111504	Silent	SNP	C	T	NA	C32_SKIN	ENST00000314721.2	p.I276I	NA	NA		33:57	NA	NA	0	0
C32	OR9G1	390174	37	11	56468083	56468083	Missense_Mutation	SNP	T	A	NA	C32_SKIN	ENST00000312153.1	p.S74T	NA	NA		30:54	NA	NA	0	0
C32	SERPING1	710	37	11	57373887	57373887	Nonsense_Mutation	SNP	G	A	NA	C32_SKIN	ENST00000278407.4	p.W299*	NA	NA		53:64	NA	NA	0	0
C32	FOSL1	8061	37	11	65661526	65661526	Missense_Mutation	SNP	A	G	NA	C32_SKIN	ENST00000312562.2	p.C122R	NA	NA	446:434	6:8	NA	NA	0	0
C32	DPP3	10072	37	11	66252664	66252664	Silent	SNP	G	A	NA	C32_SKIN	ENST00000360510.2	p.A97A	NA	NA	196:212	14:17	NA	NA	4.942e-05	0
C32	SPTBN2	6712	37	11	66455053	66455053	Silent	SNP	C	T	NA	C32_SKIN	ENST00000533211.1	p.P2189P	NA	NA	6:0	13:13	NA	NA	0	0
C32	SHANK2	22941	37	11	70332366	70332366	Silent	SNP	C	T	NA	C32_SKIN	ENST00000423696.2	p.S965S	NA	NA		34:26	NA	NA	8.236e-06	0
C32	NUMA1	4926	37	11	71729507	71729507	Missense_Mutation	SNP	A	T	NA	C32_SKIN	ENST00000393695.3	p.N265K	NA	NA	169:176	17:7	105:88	NA	0	0
C32	ARHGEF17	9828	37	11	73021856	73021856	Missense_Mutation	SNP	G	A	NA	C32_SKIN	ENST00000263674.3	p.G725R	NA	NA	32:36	15:23	NA	NA	0	0
C32	PRKRIR	5612	37	11	76062506	76062506	Missense_Mutation	SNP	T	C	NA	C32_SKIN	ENST00000260045.3	p.N563S	NA	NA		17:90	NA	NA	0	0
C32	KMT2A	4297	37	11	118392112	118392112	Missense_Mutation	SNP	G	A	NA	C32_SKIN	ENST00000389506.5	p.E3872K	NA	NA		36:97	87:173	NA	0	0
C32	MCAM	4162	37	11	119183626	119183626	Missense_Mutation	SNP	G	A	NA	C32_SKIN	ENST00000264036.4	p.S198L	NA	NA	869:2	29:0	NA	NA	1.647e-05	0
C32	OR4D5	219875	37	11	123810970	123810970	Missense_Mutation	SNP	G	A	NA	C32_SKIN	ENST00000307033.2	p.G216E	NA	NA		73:67	NA	NA	0	0
C32	ROBO4	54538	37	11	124756594	124756594	Missense_Mutation	SNP	C	T	NA	C32_SKIN	ENST00000306534.3	p.G854R	NA	NA		17:8	NA	NA	0	0
C32	NOP2	4839	37	12	6675350	6675350	Missense_Mutation	SNP	G	A	NA	C32_SKIN	ENST00000322166.5	p.L131F	NA	NA	154:212	60:54	NA	NA	0	0
C32	NOP2	4839	37	12	6675351	6675351	Silent	SNP	G	A	NA	C32_SKIN	ENST00000322166.5	p.D130D	NA	NA	154:211	60:54	NA	NA	0	0
C32	LPCAT3	10162	37	12	7090338	7090338	Silent	SNP	A	G	NA	C32_SKIN	ENST00000261407.4	p.L169L	NA	NA	68:68	37:32	NA	NA	0	0
C32	SLC2A14	144195	37	12	7984256	7984256	Silent	SNP	G	A	NA	C32_SKIN	ENST00000543909.1	p.S95S	NA	NA		43:56	NA	NA	8.236e-06	0
C32	C12orf36	283422	37	12	13526201	13526201	Silent	SNP	C	T	NA	C32_SKIN	ENST00000318426.2	p.K118K	NA	NA		85:115	NA	NA	0	0
C32	GUCY2C	2984	37	12	14778825	14778825	Silent	SNP	T	C	NA	C32_SKIN	ENST00000261170.3	p.E758E	NA	NA		24:40	83:90	NA	0	0
C32	SYT10	341359	37	12	33538203	33538203	Silent	SNP	G	A	NA	C32_SKIN	ENST00000228567.3	p.I367I	NA	NA		27:37	NA	NA	0	0
C32	COL2A1	1280	37	12	48372457	48372457	Nonsense_Mutation	SNP	G	A	NA	C32_SKIN	ENST00000380518.3	p.R940*	NA	NA		13:3	NA	NA	0	0
C32	RACGAP1	29127	37	12	50387995	50387995	Missense_Mutation	SNP	T	C	NA	C32_SKIN	ENST00000427314.2	p.S420G	NA	NA	253:261	59:64	NA	NA	0	0
C32	CELA1	1990	37	12	51735039	51735039	Missense_Mutation	SNP	C	T	NA	C32_SKIN	ENST00000293636.1	p.G151D	NA	NA		21:33	NA	NA	0	0
C32	KRT73	319101	37	12	53007536	53007536	Missense_Mutation	SNP	C	T	NA	C32_SKIN	ENST00000305748.3	p.R307H	NA	NA		31:28	NA	NA	2.471e-05	0
C32	MBD6	114785	37	12	57922152	57922152	Missense_Mutation	SNP	G	T	NA	C32_SKIN	ENST00000355673.3	p.G877C	NA	NA	35:45	8:5	NA	NA	2.481e-05	0
C32	SLC17A8	246213	37	12	100813833	100813833	Missense_Mutation	SNP	G	A	NA	C32_SKIN	ENST00000323346.5	p.E556K	NA	NA		30:20	NA	NA	0	0
C32	TMEM119	338773	37	12	108985463	108985463	Missense_Mutation	SNP	C	T	NA	C32_SKIN	ENST00000392806.3	p.E233K	NA	NA		27:35	NA	NA	0	0
C32	HPD	3242	37	12	122295695	122295695	Missense_Mutation	SNP	A	G	NA	C32_SKIN	ENST00000289004.4	p.S21P	NA	NA		11:16	NA	NA	4.942e-05	0
C32	KNTC1	9735	37	12	123060409	123060409	Missense_Mutation	SNP	G	A	NA	C32_SKIN	ENST00000333479.7	p.G850E	NA	NA	55:43	56:59	NA	NA	0	0
C32	HCAR3	8843	37	12	123200763	123200763	Silent	SNP	T	G	NA	C32_SKIN	ENST00000528880.2	p.A174A	NA	NA		29:48	NA	NA	0	0
C32	DCLK1	9201	37	13	36348689	36348689	Missense_Mutation	SNP	G	A	NA	C32_SKIN	ENST00000360631.3	p.P736S	NA	NA	8:25	10:23	39:25	NA	0	0
C32	LCP1	3936	37	13	46725204	46725204	Missense_Mutation	SNP	G	A	NA	C32_SKIN	ENST00000398576.2	p.A250V	NA	NA	43:76	41:45	43:41	NA	0	0
C32	KPNA3	3839	37	13	50279841	50279841	Missense_Mutation	SNP	C	T	NA	C32_SKIN	ENST00000261667.3	p.V430M	NA	NA	122:121	65:60	NA	NA	0	0
C32	LMO7	4008	37	13	76379754	76379754	Missense_Mutation	SNP	C	T	NA	C32_SKIN	ENST00000321797.8	p.R119C	NA	NA		247:263	NA	NA	8.306e-06	0
C32	DCT	1638	37	13	95095763	95095763	Silent	SNP	G	A	NA	C32_SKIN	ENST00000377028.5	p.F436F	NA	NA	452:497	36:44	NA	NA	0	0
C32	MYH6	4624	37	14	23866186	23866186	Silent	SNP	C	T	NA	C32_SKIN	ENST00000356287.3	p.G718G	NA	NA		20:33	NA	NA	0	0
C32	MYH7	4625	37	14	23882971	23882971	Silent	SNP	C	T	NA	C32_SKIN	ENST00000355349.3	p.T1929T	NA	NA		19:16	NA	NA	8.236e-06	0
C32	HECTD1	25831	37	14	31604297	31604297	Missense_Mutation	SNP	C	T	NA	C32_SKIN	ENST00000399332.1	p.R1120H	NA	NA	14:100	30:119	NA	NA	4.965e-05	0
C32	AKAP6	9472	37	14	33147573	33147573	Silent	SNP	C	T	NA	C32_SKIN	ENST00000280979.4	p.S929S	NA	NA	15:33	34:46	137:181	NA	1.648e-05	0
C32	EXD2	55218	37	14	69704474	69704474	Missense_Mutation	SNP	G	A	NA	C32_SKIN	ENST00000409018.3	p.R492H	NA	NA	44:35	13:10	NA	NA	1.647e-05	0
C32	SAMD15	161394	37	14	77843866	77843866	Silent	SNP	C	T	NA	C32_SKIN	ENST00000216471.4	p.A35A	NA	NA	7:4	40:35	NA	NA	0	0
C32	CEP128	145508	37	14	81259159	81259159	Missense_Mutation	SNP	C	T	NA	C32_SKIN	ENST00000555265.1	p.R502Q	NA	NA	13:26	86:106	NA	NA	1.647e-05	0
C32	LGMN	5641	37	14	93199096	93199096	Silent	SNP	G	A	NA	C32_SKIN	ENST00000393218.2	p.A12A	NA	NA	174:190	44:58	NA	NA	3.295e-05	0
C32	ACTC1	70	37	15	35085555	35085555	Silent	SNP	C	T	NA	C32_SKIN	ENST00000290378.4	p.K115K	NA	NA		68:67	NA	NA	0	0
C32	GLDN	342035	37	15	51696537	51696537	Silent	SNP	A	C	NA	C32_SKIN	ENST00000335449.6	p.R414R	NA	NA		115:101	NA	NA	0	0
C32	MEGF11	84465	37	15	66257431	66257431	Silent	SNP	G	A	NA	C32_SKIN	ENST00000409699.2	p.S309S	NA	NA		6:2	NA	NA	0	0
C32	WHAMM	123720	37	15	83492016	83492016	Missense_Mutation	SNP	A	G	NA	C32_SKIN	ENST00000286760.4	p.R479G	NA	NA	63:52	31:27	NA	NA	0	0
C32	AXIN1	8312	37	16	360043	360043	Missense_Mutation	SNP	C	T	NA	C32_SKIN	ENST00000262320.3	p.R349H	NA	NA	67:60	5:7		NA	3.297e-05	0
C32	CAPN15	6650	37	16	603487	603487	Missense_Mutation	SNP	G	A	NA	C32_SKIN	ENST00000219611.2	p.A1078T	NA	NA	44:59	20:15	NA	NA	3.311e-05	0
C32	TNFRSF17	608	37	16	12061574	12061574	Missense_Mutation	SNP	A	T	NA	C32_SKIN	ENST00000053243.1	p.H142L	NA	NA		46:49	7:4	NA	0	0
C32	KNOP1	400506	37	16	19726196	19726196	Silent	SNP	G	A	NA	C32_SKIN	ENST00000219837.7	p.A54A	NA	NA	100:87	53:53	NA	NA	0	0
C32	GGA2	23062	37	16	23494244	23494244	Splice_Site	SNP	C	T	NA	C32_SKIN	ENST00000309859.4	p.A294T	NA	NA	160:161	18:16	NA	NA	1.647e-05	0
C32	IL27	246778	37	16	28515027	28515027	Missense_Mutation	SNP	G	A	NA	C32_SKIN	ENST00000356897.1	p.R98C	NA	NA		11:14	NA	NA	3.295e-05	0
C32	PRR14	78994	37	16	30667446	30667446	Silent	SNP	G	A	NA	C32_SKIN	ENST00000542965.2	p.R524R	NA	NA	72:57	43:33	NA	NA	0	0
C32	ZNF646	9726	37	16	31090867	31090867	Silent	SNP	C	T	NA	C32_SKIN	ENST00000394979.2	p.H1074H	NA	NA	26:23	93:96	NA	NA	0	0
C32	KAT8	84148	37	16	31142522	31142522	Missense_Mutation	SNP	C	T	NA	C32_SKIN	ENST00000543774.2	p.S440F	NA	NA		16:13	NA	NA	8.236e-06	0
C32	GAN	8139	37	16	81397536	81397536	Silent	SNP	C	T	NA	C32_SKIN	ENST00000568107.2	p.T408T	NA	NA	3:9	57:83	NA	NA	0	0
C32	ACSF3	197322	37	16	89167673	89167673	Missense_Mutation	SNP	A	G	NA	C32_SKIN	ENST00000317447.4	p.K195R	NA	NA	35:32	3:2	NA	NA	0	0
C32	ZNF778	197320	37	16	89294603	89294603	Missense_Mutation	SNP	T	G	NA	C32_SKIN	ENST00000433976.2	p.I608R	NA	NA	7:7	63:64	NA	NA	0	0
C32	FANCA	2175	37	16	89836399	89836399	Silent	SNP	A	G	NA	C32_SKIN	ENST00000389301.3	p.L784L	NA	NA	93:49	8:7		NA	0	0
C32	NLRP1	22861	37	17	5461846	5461846	Missense_Mutation	SNP	C	T	NA	C32_SKIN	ENST00000572272.1	p.E724K	NA	NA	10:1	20:23	78:89	NA	0	0
C32	POLR2A	5430	37	17	7401159	7401159	Missense_Mutation	SNP	C	T	NA	C32_SKIN	ENST00000322644.6	p.A391V	NA	NA		54:78	NA	NA	0	0
C32	POLR2A	5430	37	17	7415194	7415194	Missense_Mutation	SNP	A	T	NA	C32_SKIN	ENST00000322644.6	p.D1389V	NA	NA	354:349	44:24	NA	NA	0	0
C32	DNAH2	146754	37	17	7660437	7660437	Missense_Mutation	SNP	G	A	NA	C32_SKIN	ENST00000572933.1	p.D645N	NA	NA		82:85	NA	NA	0	0
C32	KCNAB3	9196	37	17	7830729	7830729	Missense_Mutation	SNP	C	T	NA	C32_SKIN	ENST00000303790.2	p.V113M	NA	NA		90:105	NA	NA	8.236e-06	0
C32	ULK2	9706	37	17	19705132	19705132	Missense_Mutation	SNP	G	A	NA	C32_SKIN	ENST00000395544.4	p.L467F	NA	NA	59:39	77:66	107:109	NA	0	0
C32	EFCAB5	374786	37	17	28323363	28323363	Missense_Mutation	SNP	C	T	NA	C32_SKIN	ENST00000394835.3	p.P320S	NA	NA		70:65	NA	NA	0	0
C32	GSDMA	284110	37	17	38122529	38122529	Silent	SNP	G	A	NA	C32_SKIN	ENST00000301659.4	p.G77G	NA	NA		66:100	NA	NA	0	0
C32	KRT38	8687	37	17	39596418	39596418	Silent	SNP	C	T	NA	C32_SKIN	ENST00000246646.3	p.R190R	NA	NA		14:27	NA	NA	0	0
C32	KAT2A	2648	37	17	40266281	40266281	Missense_Mutation	SNP	C	T	NA	C32_SKIN	ENST00000225916.5	p.D731N	NA	NA		18:77	NA	NA	8.237e-06	0
C32	LRRC46	90506	37	17	45913457	45913457	Silent	SNP	G	A	NA	C32_SKIN	ENST00000269025.4	p.Q147Q	NA	NA		11:26	NA	NA	0	0
C32	KAT7	11143	37	17	47899068	47899068	Missense_Mutation	SNP	A	T	NA	C32_SKIN	ENST00000259021.4	p.L434F	NA	NA	75:72	48:55	117:132	NA	0	0
C32	PPM1D	8493	37	17	58711311	58711311	Missense_Mutation	SNP	C	T	NA	C32_SKIN	ENST00000305921.3	p.P267S	NA	NA	95:101	44:57	NA	NA	0	0
C32	MGAT5B	146664	37	17	74944070	74944070	Silent	SNP	C	T	NA	C32_SKIN	ENST00000569840.2	p.A694A	NA	NA	28:33	11:4	NA	NA	4.947e-05	0
C32	PGS1	9489	37	17	76411069	76411069	Silent	SNP	C	T	NA	C32_SKIN	ENST00000262764.6	p.I504I	NA	NA	88:61	18:14	NA	NA	0	0
C32	MYL12A	10627	37	18	3253973	3253973	Missense_Mutation	SNP	G	T	NA	C32_SKIN	ENST00000217652.3	p.G90C	NA	NA	425:497	50:52	NA	NA	0	0
C32	LAMA1	284217	37	18	6985311	6985311	Missense_Mutation	SNP	C	T	NA	C32_SKIN	ENST00000389658.3	p.R1862K	NA	NA	104:111	67:86	128:185	NA	0	0
C32	ANKRD12	23253	37	18	9256429	9256429	Missense_Mutation	SNP	A	G	NA	C32_SKIN	ENST00000262126.4	p.K1055R	NA	NA	23:42	100:119	NA	NA	1.648e-05	0
C32	MIB1	57534	37	18	19371333	19371333	Splice_Site	SNP	A	G	NA	C32_SKIN	ENST00000261537.6		NA	NA		34:26	NA	NA	0	0
C32	TRAPPC8	22878	37	18	29447421	29447421	Missense_Mutation	SNP	T	C	NA	C32_SKIN	ENST00000283351.4	p.M803V	NA	NA	62:72	35:42	NA	NA	0	0
C32	NOL4	8715	37	18	31803041	31803041	Silent	SNP	C	T	NA	C32_SKIN	ENST00000261592.5	p.S59S	NA	NA		35:34	NA	NA	0	0
C32	DTNA	1837	37	18	32392001	32392001	Missense_Mutation	SNP	A	G	NA	C32_SKIN	ENST00000399113.3	p.K176R	NA	NA	16:28	41:37	NA	NA	0	0
C32	C18orf21	83608	37	18	33552766	33552766	Silent	SNP	C	T	NA	C32_SKIN	ENST00000592875.1	p.L25L	NA	NA	77:98	13:15	NA	NA	0	0
C32	MYO5B	4645	37	18	47375989	47375989	Silent	SNP	C	T	NA	C32_SKIN	ENST00000285039.7	p.R1421R	NA	NA	51:60	157:171	NA	NA	0	0
C32	MAPK4	5596	37	18	48248426	48248426	Silent	SNP	G	A	NA	C32_SKIN	ENST00000400384.2	p.V270V	NA	NA		11:11	87:90		0	0
C32	MBD3	53615	37	19	1581175	1581175	Missense_Mutation	SNP	G	A	NA	C32_SKIN	ENST00000434436.3	p.A198V	NA	NA	275:281	8:4	NA	NA	0	0
C32	ALKBH7	84266	37	19	6374901	6374901	Missense_Mutation	SNP	G	T	NA	C32_SKIN	ENST00000245812.3	p.G195C	NA	NA		30:28	NA	NA	0	0
C32	ZNF557	79230	37	19	7076451	7076451	Silent	SNP	G	A	NA	C32_SKIN	ENST00000439035.2	p.L53L	NA	NA	14:19	77:71	NA	NA	4.942e-05	0
C32	MUC16	94025	37	19	9047473	9047473	Missense_Mutation	SNP	T	G	NA	C32_SKIN	ENST00000397910.4	p.E11386D	NA	NA		141:121	NA	NA	0	0
C32	MUC16	94025	37	19	9064906	9064906	Missense_Mutation	SNP	T	A	NA	C32_SKIN	ENST00000397910.4	p.M7514L	NA	NA		151:154	NA	NA	0	0
C32	ZNF846	162993	37	19	9868855	9868855	Missense_Mutation	SNP	G	A	NA	C32_SKIN	ENST00000397902.2	p.H300Y	NA	NA		48:57	NA	NA	8.256e-06	0
C32	PDE4A	5141	37	19	10578066	10578066	Silent	SNP	C	T	NA	C32_SKIN	ENST00000352831.6	p.S810S	NA	NA	12:12	41:36	NA	NA	0	0
C32	OR1I1	126370	37	19	15198518	15198518	Silent	SNP	C	T	NA	C32_SKIN	ENST00000209540.2	p.I214I	NA	NA		34:31	NA	NA	0	0
C32	CYP4F2	8529	37	19	16001225	16001225	Missense_Mutation	SNP	C	T	NA	C32_SKIN	ENST00000221700.6	p.A182T	NA	NA		17:25	NA	NA	3.295e-05	0
C32	ABHD8	79575	37	19	17403535	17403535	Missense_Mutation	SNP	C	T	NA	C32_SKIN	ENST00000247706.3	p.E419K	NA	NA	43:35	13:6	NA	NA	0	0
C32	CRTC1	23373	37	19	18871007	18871007	Silent	SNP	G	T	NA	C32_SKIN	ENST00000321949.8	p.L285L	NA	NA	25:40	3:6	14:10	NA	0	0
C32	ZNF208	7757	37	19	22154249	22154249	Missense_Mutation	SNP	A	G	NA	C32_SKIN	ENST00000397126.4	p.L1196P	NA	NA		39:74	NA	NA	4.135e-05	0
C32	RHPN2	85415	37	19	33493719	33493719	Splice_Site	SNP	C	T	NA	C32_SKIN	ENST00000254260.3	p.K316K	NA	NA	20:86	29:27	39:50	NA	0	0
C32	LSR	51599	37	19	35757862	35757862	Missense_Mutation	SNP	T	G	NA	C32_SKIN	ENST00000361790.3	p.V427G	NA	NA	3:4	9:15	NA	NA	3.295e-05	0
C32	LRFN3	79414	37	19	36431540	36431540	Missense_Mutation	SNP	C	T	NA	C32_SKIN	ENST00000588831.1	p.P405S	NA	NA	12:10	14:20	NA	NA	0	0
C32	TMEM145	284339	37	19	42821913	42821913	Missense_Mutation	SNP	G	A	NA	C32_SKIN	ENST00000301204.3	p.G318E	NA	NA	4:4	24:22	NA	NA	0	0
C32	MEGF8	1954	37	19	42858151	42858151	Missense_Mutation	SNP	C	T	NA	C32_SKIN	ENST00000251268.6	p.S1329F	NA	NA	70:109	8:4	NA	NA	1.657e-05	0
C32	CEACAM1	634	37	19	43023167	43023167	Silent	SNP	C	T	NA	C32_SKIN	ENST00000161559.6	p.T393T	NA	NA	100:117	42:63	NA	NA	1.647e-05	0
C32	SBK2	646643	37	19	56041205	56041205	Silent	SNP	C	T	NA	C32_SKIN	ENST00000413299.1	p.R314R	NA	NA		6:2	11:12	NA	0	0
C32	ZNF419	79744	37	19	58004836	58004836	Missense_Mutation	SNP	A	G	NA	C32_SKIN	ENST00000221735.7	p.Q304R	NA	NA	27:15	60:68	NA	NA	0	0
C32	ZNF551	90233	37	19	58199511	58199511	Missense_Mutation	SNP	C	T	NA	C32_SKIN	ENST00000282296.5	p.P623L	NA	NA		89:73	NA	NA	8.236e-06	0
C32	ZNF551	90233	37	19	58199621	58199621	Nonsense_Mutation	SNP	C	T	NA	C32_SKIN	ENST00000282296.5	p.R660*	NA	NA		59:58	NA	NA	4.118e-05	0
C32	C19orf18	147685	37	19	58483871	58483871	Splice_Site	SNP	A	C	NA	C32_SKIN	ENST00000314391.3	p.A76A	NA	NA		19:24	NA	NA	0	0
C32	ZNF329	79673	37	19	58639820	58639820	Missense_Mutation	SNP	C	T	NA	C32_SKIN	ENST00000598312.1	p.A351T	NA	NA	21:30	24:51	NA	NA	0	0
C32	CHMP2A	27243	37	19	59063310	59063310	Silent	SNP	C	G	NA	C32_SKIN	ENST00000600118.1	p.L168L	NA	NA	213:268	38:40	NA	NA	0	0
C32	SNTG2	54221	37	2	1312330	1312330	Missense_Mutation	SNP	G	A	NA	C32_SKIN	ENST00000308624.5	p.G450E	NA	NA		38:0	NA	NA	0	0
C32	MYT1L	23040	37	2	1843039	1843039	Missense_Mutation	SNP	C	T	NA	C32_SKIN	ENST00000399161.2	p.G988R	NA	NA		13:0	NA	NA	8.269e-06	0
C32	NLRC4	58484	37	2	32476609	32476609	Missense_Mutation	SNP	C	G	NA	C32_SKIN	ENST00000404025.2	p.L108F	NA	NA		52:51	NA	NA	0	0
C32	RASGRP3	25780	37	2	33783941	33783941	Missense_Mutation	SNP	G	A	NA	C32_SKIN	ENST00000403687.3	p.M636I	NA	NA	5:7	39:23	NA	NA	0	0
C32	CLEC4F	165530	37	2	71036877	71036877	Missense_Mutation	SNP	T	C	NA	C32_SKIN	ENST00000272367.2	p.N551S	NA	NA		38:54	NA	NA	1.647e-05	0
C32	GGCX	2677	37	2	85780583	85780583	Silent	SNP	G	A	NA	C32_SKIN	ENST00000233838.4	p.L309L	NA	NA	92:85	33:29	NA	NA	0	0
C32	ARID5A	10865	37	2	97217687	97217687	Silent	SNP	T	C	NA	C32_SKIN	ENST00000357485.3	p.C474C	NA	NA	23:38		NA	NA	0	0
C32	CNNM4	26504	37	2	97427278	97427278	Missense_Mutation	SNP	C	T	NA	C32_SKIN	ENST00000377075.2	p.P181L	NA	NA	11:22	51:63	NA	NA	2.471e-05	0
C32	TMEM182	130827	37	2	103414354	103414354	Silent	SNP	C	T	NA	C32_SKIN	ENST00000412401.2	p.L122L	NA	NA	15:22	45:31	NA	NA	0	0
C32	CCDC138	165055	37	2	109432542	109432542	Missense_Mutation	SNP	T	C	NA	C32_SKIN	ENST00000295124.4	p.I396T	NA	NA	22:9	59:61	NA	NA	0	0
C32	POLR1B	84172	37	2	113308476	113308476	Missense_Mutation	SNP	C	T	NA	C32_SKIN	ENST00000263331.5	p.S220F	NA	NA	85:84	66:61	NA	NA	0	0
C32	LY75	4065	37	2	160737656	160737656	Missense_Mutation	SNP	C	T	NA	C32_SKIN	ENST00000263636.4	p.D448N	NA	NA		86:76	NA	NA	0	0
C32	SCN3A	6328	37	2	165946974	165946974	Missense_Mutation	SNP	G	A	NA	C32_SKIN	ENST00000360093.3	p.R1897C	NA	NA		38:37	NA	NA	8.237e-06	0
C32	HAT1	8520	37	2	172803251	172803251	Missense_Mutation	SNP	A	C	NA	C32_SKIN	ENST00000264108.4	p.N46H	NA	NA	428:407	64:76	NA	NA	1.648e-05	0
C32	TTN	7273	37	2	179414468	179414468	Missense_Mutation	SNP	C	T	NA	C32_SKIN	ENST00000591111.1	p.E29020K	NA	NA		85:86	123:130	NA	8.276e-06	0
C32	TTN	7273	37	2	179422691	179422691	Silent	SNP	A	T	NA	C32_SKIN	ENST00000591111.1	p.I27489I	NA	NA		131:157	50:54	NA	0	0
C32	TTN	7273	37	2	179452786	179452786	Nonsense_Mutation	SNP	C	T	NA	C32_SKIN	ENST00000591111.1	p.W19475*	NA	NA		42:38	248:251	NA	0	0
C32	TTN	7273	37	2	179474247	179474247	Missense_Mutation	SNP	C	T	NA	C32_SKIN	ENST00000591111.1	p.E15623K	NA	NA		102:90	124:153	NA	8.277e-06	0
C32	TTN	7273	37	2	179485478	179485478	Missense_Mutation	SNP	C	T	NA	C32_SKIN	ENST00000591111.1	p.E13646K	NA	NA		172:163	79:77	NA	0	0
C32	AOX1	316	37	2	201534370	201534370	Nonsense_Mutation	SNP	C	T	NA	C32_SKIN	ENST00000374700.2	p.R1291*	NA	NA		91:99	NA	NA	3.295e-05	0
C32	UNC80	285175	37	2	210843266	210843266	Silent	SNP	G	A	NA	C32_SKIN	ENST00000439458.1	p.K2918K	NA	NA	13:15	53:23	NA	NA	0	0
C32	RQCD1	9125	37	2	219445358	219445358	Missense_Mutation	SNP	G	C	NA	C32_SKIN	ENST00000273064.6	p.E33D	NA	NA	116:224	23:61	NA	NA	0	0
C32	ZNF142	7701	37	2	219506761	219506761	Missense_Mutation	SNP	G	A	NA	C32_SKIN	ENST00000449707.1	p.S1493F	NA	NA	52:39	48:24	NA	NA	0	0
C32	TRIP12	9320	37	2	230683165	230683165	Missense_Mutation	SNP	G	A	NA	C32_SKIN	ENST00000283943.5	p.A457V	NA	NA	3:4	62:0	NA	NA	0	0
C32	PLCB1	23236	37	20	8609000	8609000	Missense_Mutation	SNP	G	A	NA	C32_SKIN	ENST00000338037.6	p.M102I	NA	NA	30:22	49:26	NA	NA	0	0
C32	PAK7	57144	37	20	9546997	9546997	Missense_Mutation	SNP	G	T	NA	C32_SKIN	ENST00000378429.3	p.P342H	NA	NA		46:50	25:35	NA	0	0
C32	BFSP1	631	37	20	17479530	17479530	Silent	SNP	G	A	NA	C32_SKIN	ENST00000377873.3	p.V297V	NA	NA		20:22	NA	NA	8.236e-06	0
C32	RIN2	54453	37	20	19955768	19955768	Missense_Mutation	SNP	T	C	NA	C32_SKIN	ENST00000255006.6	p.F416L	NA	NA		57:47	NA	NA	2.486e-05	0
C32	C20orf26	0	37	20	20278876	20278876	Missense_Mutation	SNP	C	T	NA	C32_SKIN	ENST00000245957.5	p.H1090Y	NA	NA		28:33	NA	NA	0	0
C32	C20orf112	0	37	20	31108629	31108629	Missense_Mutation	SNP	C	T	NA	C32_SKIN	ENST00000201961.2	p.G98S	NA	NA		39:37	NA	NA	0	0
C32	CSTF1	1477	37	20	54972405	54972405	Silent	SNP	C	T	NA	C32_SKIN	ENST00000217109.4	p.V104V	NA	NA		76:133	NA	NA	8.236e-06	0
C32	DIDO1	11083	37	20	61512035	61512035	Missense_Mutation	SNP	G	A	NA	C32_SKIN	ENST00000266070.4	p.P1758L	NA	NA	17:19	34:28	NA	NA	0	0
C32	SAMSN1	64092	37	21	15884780	15884780	Missense_Mutation	SNP	C	T	NA	C32_SKIN	ENST00000400566.1	p.G132R	NA	NA		97:103	NA	NA	0	0
C32	ITSN1	6453	37	21	35094928	35094928	Silent	SNP	T	C	NA	C32_SKIN	ENST00000381318.3	p.L53L	NA	NA	38:46	30:50	NA	NA	0	0
C32	KCNE2	9992	37	21	35742855	35742855	Nonsense_Mutation	SNP	G	A	NA	C32_SKIN	ENST00000290310.3	p.W26*	NA	NA		66:56	NA	NA	0	0
C32	POFUT2	23275	37	21	46689797	46689797	Silent	SNP	G	A	NA	C32_SKIN	ENST00000349485.5	p.H323H	NA	NA	113:98	16:35	NA	NA	0	0
C32	GAB4	128954	37	22	17443676	17443676	Missense_Mutation	SNP	C	T	NA	C32_SKIN	ENST00000400588.1	p.E558K	NA	NA		14:15	NA	NA	0	0
C32	DGCR2	9993	37	22	19052453	19052453	Silent	SNP	G	C	NA	C32_SKIN	ENST00000263196.7	p.L152L	NA	NA	91:81	26:15	NA	NA	0	0
C32	ARVCF	421	37	22	19960351	19960351	Splice_Site	SNP	C	T	NA	C32_SKIN	ENST00000263207.3		NA	NA		19:23	NA	NA	0	0
C32	CCDC116	164592	37	22	21990873	21990873	Silent	SNP	G	A	NA	C32_SKIN	ENST00000292779.3	p.E452E	NA	NA		21:34	NA	NA	0	0
C32	SUSD2	56241	37	22	24579176	24579176	Silent	SNP	G	A	NA	C32_SKIN	ENST00000358321.3	p.K76K	NA	NA		19:21	NA	NA	0	0
C32	SGSM1	129049	37	22	25291191	25291191	Splice_Site	SNP	C	T	NA	C32_SKIN	ENST00000400359.4	p.S707F	NA	NA		9:14	NA	NA	1.654e-05	0
C32	MYO18B	84700	37	22	26298634	26298634	Silent	SNP	C	T	NA	C32_SKIN	ENST00000407587.2	p.L1627L	NA	NA		10:18	13:26	NA	0	0
C32	TOM1	10043	37	22	35719028	35719028	Missense_Mutation	SNP	A	G	NA	C32_SKIN	ENST00000449058.2	p.E75G	NA	NA	368:230	29:10	NA	NA	2.471e-05	0
C32	APOL2	23780	37	22	36624086	36624086	Silent	SNP	G	A	NA	C32_SKIN	ENST00000249066.6	p.T126T	NA	NA	79:177	36:69	NA	NA	0	0
C32	TRIOBP	11078	37	22	38121939	38121939	Missense_Mutation	SNP	C	T	NA	C32_SKIN	ENST00000406386.3	p.P1126S	NA	NA		80:34	NA	NA	4.963e-05	0
C32	SLC4A7	9497	37	3	27446368	27446368	Missense_Mutation	SNP	G	C	NA	C32_SKIN	ENST00000295736.5	p.S667R	NA	NA	72:56	43:59	NA	NA	0	0
C32	ALS2CL	259173	37	3	46717821	46717821	Silent	SNP	G	A	NA	C32_SKIN	ENST00000318962.4	p.Y700Y	NA	NA		28:14	NA	NA	2.471e-05	0
C32	SCAP	22937	37	3	47460153	47460153	Silent	SNP	C	T	NA	C32_SKIN	ENST00000265565.5	p.T707T	NA	NA	62:73	4:5	NA	NA	1.652e-05	0
C32	FBXW12	285231	37	3	48423571	48423571	Missense_Mutation	SNP	G	A	NA	C32_SKIN	ENST00000296438.5	p.D431N	NA	NA		21:26	NA	NA	1.647e-05	0
C32	RAD54L2	23132	37	3	51697062	51697062	Missense_Mutation	SNP	A	G	NA	C32_SKIN	ENST00000409535.2	p.T1344A	NA	NA	41:44	96:107	NA	NA	0	0
C32	FAM208A	23272	37	3	56661718	56661718	Missense_Mutation	SNP	C	T	NA	C32_SKIN	ENST00000493960.2	p.V1308I	NA	NA	42:39	40:55	NA	NA	0	0
C32	NFKBIZ	64332	37	3	101573425	101573425	Silent	SNP	C	T	NA	C32_SKIN	ENST00000326172.5	p.F447F	NA	NA	66:91	26:39	NA	NA	0	0
C32	IFT57	55081	37	3	107886700	107886700	Silent	SNP	G	A	NA	C32_SKIN	ENST00000264538.3	p.I263I	NA	NA	140:88	73:92	NA	NA	0	0
C32	MYH15	22989	37	3	108103603	108103603	Missense_Mutation	SNP	G	T	NA	C32_SKIN	ENST00000273353.3	p.S1874R	NA	NA	9:5	41:43	NA	NA	0	0
C32	KIAA2018	205717	37	3	113375859	113375859	Missense_Mutation	SNP	G	A	NA	C32_SKIN	ENST00000478658.1	p.P1557L	NA	NA	9:10	22:21	NA	NA	0	0
C32	MAATS1	89876	37	3	119462852	119462852	Silent	SNP	C	T	NA	C32_SKIN	ENST00000273390.5	p.L571L	NA	NA		14:22	NA	NA	2.471e-05	0
C32	GOLGB1	2804	37	3	121415637	121415637	Missense_Mutation	SNP	C	G	NA	C32_SKIN	ENST00000340645.5	p.V1240L	NA	NA	63:68	65:73	NA	NA	0	0
C32	RP11-723O4.6	0	37	3	128664055	128664055	Missense_Mutation	SNP	T	C	NA	C32_SKIN	ENST00000508239.1	p.K252R	NA	NA		6:10	NA	NA	0	0
C32	GP9	2815	37	3	128780606	128780606	Silent	SNP	C	T	NA	C32_SKIN	ENST00000307395.4	p.F8F	NA	NA		6:5	NA	NA	0	0
C32	DNAJC13	23317	37	3	132231907	132231907	Silent	SNP	T	C	NA	C32_SKIN	ENST00000260818.6	p.V1783V	NA	NA	66:75	34:37	NA	NA	1.647e-05	0
C32	PIK3CB	5291	37	3	138376554	138376554	Missense_Mutation	SNP	C	T	NA	C32_SKIN	ENST00000477593.1	p.G974R	NA	NA	68:76	32:57	29:37	NA	0	0
C32	SLITRK3	22865	37	3	164906931	164906931	Missense_Mutation	SNP	G	A	NA	C32_SKIN	ENST00000475390.1	p.P563L	NA	NA		24:33	NA	NA	0	0
C32	PHC3	80012	37	3	169847290	169847290	Missense_Mutation	SNP	G	A	NA	C32_SKIN	ENST00000494943.1	p.P312S	NA	NA	33:23	183:211	NA	NA	0	0
C32	MUC4	4585	37	3	195513802	195513802	Missense_Mutation	SNP	G	T	NA	C32_SKIN	ENST00000463781.3	p.T1550N	NA	NA		87:189	NA	NA	4.27e-05	0
C32	PCDH7	5099	37	4	31144388	31144388	Missense_Mutation	SNP	C	T	NA	C32_SKIN	ENST00000543491.1	p.P1229S	NA	NA	18:28	49:70	NA	NA	0	0
C32	TLR10	81793	37	4	38776162	38776162	Silent	SNP	G	A	NA	C32_SKIN	ENST00000308973.4	p.F350F	NA	NA		54:90	NA	NA	1.648e-05	0
C32	CNGA1	1259	37	4	47938533	47938533	Missense_Mutation	SNP	T	G	NA	C32_SKIN	ENST00000514170.1	p.T660P	NA	NA		86:84	NA	NA	0	0
C32	UGT2B10	7365	37	4	69681921	69681921	Missense_Mutation	SNP	C	A	NA	C32_SKIN	ENST00000265403.7	p.L62I	NA	NA		143:155	NA	NA	3.295e-05	0
C32	ENPEP	2028	37	4	111463919	111463919	Missense_Mutation	SNP	A	G	NA	C32_SKIN	ENST00000265162.5	p.N607S	NA	NA		54:70	NA	NA	0	0
C32	NDST3	9348	37	4	118975744	118975744	Missense_Mutation	SNP	C	T	NA	C32_SKIN	ENST00000296499.5	p.H227Y	NA	NA	4:0	93:108	NA	NA	0	0
C32	KIAA1109	84162	37	4	123167395	123167395	Missense_Mutation	SNP	C	A	NA	C32_SKIN	ENST00000264501.4	p.T1709K	NA	NA	9:11	96:91	NA	NA	3.31e-05	0
C32	PCDH18	54510	37	4	138451686	138451686	Silent	SNP	G	A	NA	C32_SKIN	ENST00000344876.4	p.T519T	NA	NA		65:64	NA	NA	0	0
C32	TTC29	83894	37	4	147824705	147824705	Missense_Mutation	SNP	C	T	NA	C32_SKIN	ENST00000325106.4	p.E193K	NA	NA		75:86	NA	NA	1.655e-05	0
C32	FGB	2244	37	4	155490740	155490740	Missense_Mutation	SNP	G	A	NA	C32_SKIN	ENST00000302068.4	p.E345K	NA	NA		83:55	NA	NA	0	0
C32	TKTL2	84076	37	4	164393610	164393610	Missense_Mutation	SNP	C	A	NA	C32_SKIN	ENST00000280605.3	p.G426V	NA	NA		34:22	NA	NA	0	0
C32	TKTL2	84076	37	4	164393611	164393611	Missense_Mutation	SNP	C	G	NA	C32_SKIN	ENST00000280605.3	p.G426R	NA	NA		34:20	NA	NA	0	0
C32	TLL1	7092	37	4	166915574	166915574	Missense_Mutation	SNP	C	A	NA	C32_SKIN	ENST00000061240.2	p.Q135K	NA	NA		31:30	NA	NA	0	0
C32	NEIL3	55247	37	4	178272599	178272599	Missense_Mutation	SNP	C	T	NA	C32_SKIN	ENST00000264596.3	p.S312F	NA	NA	42:62	72:64	NA	NA	0	0
C32	SORBS2	8470	37	4	186533054	186533054	Silent	SNP	G	A	NA	C32_SKIN	ENST00000284776.7	p.I988I	NA	NA	65:134	28:34	NA	NA	0	0
C32	KLKB1	3818	37	4	187172701	187172701	Missense_Mutation	SNP	C	T	NA	C32_SKIN	ENST00000264690.6	p.T310I	NA	NA		71:62	NA	NA	0	0
C32	FAM173B	134145	37	5	10227617	10227617	Missense_Mutation	SNP	G	A	NA	C32_SKIN	ENST00000511437.1	p.T213I	NA	NA	31:29	33:27	NA	NA	0	0
C32	ROPN1L	83853	37	5	10448470	10448470	Missense_Mutation	SNP	G	A	NA	C32_SKIN	ENST00000503804.1	p.G77E	NA	NA	5:13	33:34	NA	NA	0	0
C32	MTMR12	54545	37	5	32274222	32274222	Missense_Mutation	SNP	T	A	NA	C32_SKIN	ENST00000382142.3	p.Q50L	NA	NA	40:27	59:67	NA	NA	0	0
C32	ZFR	51663	37	5	32388670	32388670	Silent	SNP	A	G	NA	C32_SKIN	ENST00000265069.8	p.T751T	NA	NA		40:43	NA	NA	8.236e-06	0
C32	ADAMTS12	81792	37	5	33624404	33624404	Missense_Mutation	SNP	C	T	NA	C32_SKIN	ENST00000504830.1	p.G692D	NA	NA		33:31	NA	NA	0	0
C32	PLK2	10769	37	5	57755595	57755595	Silent	SNP	G	A	NA	C32_SKIN	ENST00000274289.3	p.H64H	NA	NA	286:314	8:7		NA	1.65e-05	0
C32	IQGAP2	10788	37	5	75978957	75978957	Silent	SNP	G	A	NA	C32_SKIN	ENST00000274364.6	p.Q1226Q	NA	NA		49:49	NA	NA	0	0
C32	GPR98	84059	37	5	90004662	90004662	Silent	SNP	C	T	NA	C32_SKIN	ENST00000405460.2	p.F2920F	NA	NA		116:113	NA	NA	0	0
C32	STARD4	134429	37	5	110837773	110837773	Missense_Mutation	SNP	C	T	NA	C32_SKIN	ENST00000296632.3	p.G57S	NA	NA	80:58	83:69	NA	NA	0	0
C32	HSPA4	3308	37	5	132412532	132412532	Missense_Mutation	SNP	C	T	NA	C32_SKIN	ENST00000304858.2	p.L284F	NA	NA	360:293	56:48	57:64	NA	0	0
C32	KDM3B	51780	37	5	137727199	137727199	Silent	SNP	C	A	NA	C32_SKIN	ENST00000314358.5	p.P626P	NA	NA	20:133	18:122	NA	NA	0	0
C32	EGR1	1958	37	5	137802966	137802966	Silent	SNP	C	T	NA	C32_SKIN	ENST00000239938.4	p.G276G	NA	NA	414:481	44:34	NA	NA	0	0
C32	EGR1	1958	37	5	137802967	137802967	Silent	SNP	C	T	NA	C32_SKIN	ENST00000239938.4	p.L277L	NA	NA	402:488	44:36	NA	NA	0	0
C32	PCDHA5	56143	37	5	140201452	140201452	Missense_Mutation	SNP	A	G	NA	C32_SKIN	ENST00000529859.1	p.H31R	NA	NA	9:16	19:37	NA	NA	0	0
C32	PCDHB14	56122	37	5	140604005	140604005	Missense_Mutation	SNP	G	A	NA	C32_SKIN	ENST00000239449.4	p.E310K	NA	NA	11:22	46:53	NA	NA	0	0
C32	PCDHB14	56122	37	5	140604126	140604126	Missense_Mutation	SNP	C	T	NA	C32_SKIN	ENST00000239449.4	p.S350L	NA	NA		53:70	NA	NA	8.236e-06	0
C32	PDGFRB	5159	37	5	149514446	149514446	Silent	SNP	G	A	NA	C32_SKIN	ENST00000261799.4	p.D166D	NA	NA		37:52	176:184		8.236e-06	0
C32	FAM71B	153745	37	5	156592940	156592940	Silent	SNP	G	A	NA	C32_SKIN	ENST00000302938.4	p.I80I	NA	NA		45:37	NA	NA	0	0
C32	KCNIP1	30820	37	5	170159849	170159849	Missense_Mutation	SNP	T	C	NA	C32_SKIN	ENST00000411494.1	p.Y172H	NA	NA		44:41	NA	NA	0	0
C32	TRIM41	90933	37	5	180660740	180660740	Missense_Mutation	SNP	G	A	NA	C32_SKIN	ENST00000315073.5	p.R423Q	NA	NA		21:21	NA	NA	8.236e-06	0
C32	GPLD1	2822	37	6	24447086	24447086	Silent	SNP	C	T	NA	C32_SKIN	ENST00000230036.1	p.P600P	NA	NA		26:27	NA	NA	1.647e-05	0
C32	VARS2	57176	37	6	30886684	30886684	Nonsense_Mutation	SNP	C	T	NA	C32_SKIN	ENST00000321897.5	p.R356*	NA	NA		16:24	NA	NA	8.488e-06	0
C32	DPCR1	135656	37	6	30917758	30917758	Missense_Mutation	SNP	C	A	NA	C32_SKIN	ENST00000462446.1	p.P506Q	NA	NA		103:102	NA	NA	0	0
C32	PRRC2A	7916	37	6	31593569	31593569	Splice_Site	SNP	A	G	NA	C32_SKIN	ENST00000376033.2	p.M254V	NA	NA	146:204	35:30	NA	NA	0	0
C32	DEFB113	245927	37	6	49937287	49937287	Missense_Mutation	SNP	G	A	NA	C32_SKIN	ENST00000398718.1	p.P18S	NA	NA		56:57	NA	NA	0	0
C32	GCLC	2729	37	6	53380945	53380945	Silent	SNP	G	A	NA	C32_SKIN	ENST00000229416.6	p.F174F	NA	NA	82:84	21:32	NA	NA	0	0
C32	DST	667	37	6	56362226	56362226	Missense_Mutation	SNP	G	A	NA	C32_SKIN	ENST00000361203.3	p.P6405L	NA	NA	87:99	91:104	135:94	NA	3.31e-05	0
C32	KCNQ5	56479	37	6	73332206	73332206	Missense_Mutation	SNP	A	C	NA	C32_SKIN	ENST00000370398.1	p.T97P	NA	NA	7:15		NA	NA	0	0
C32	FILIP1	27145	37	6	76024107	76024107	Missense_Mutation	SNP	C	T	NA	C32_SKIN	ENST00000237172.7	p.E481K	NA	NA		84:96	NA	NA	0	0
C32	PRDM1	639	37	6	106554994	106554994	Missense_Mutation	SNP	T	C	NA	C32_SKIN	ENST00000369096.4	p.V704A	NA	NA	7:3	81:83	NA	NA	0	0
C32	GPRC6A	222545	37	6	117130602	117130602	Missense_Mutation	SNP	C	T	NA	C32_SKIN	ENST00000310357.3	p.E125K	NA	NA		36:37	NA	NA	0	0
C32	ROS1	6098	37	6	117709066	117709066	Missense_Mutation	SNP	C	T	NA	C32_SKIN	ENST00000368508.3	p.G631R	NA	NA		103:89	85:101	NA	0	0
C32	SLC2A12	154091	37	6	134350195	134350195	Silent	SNP	G	A	NA	C32_SKIN	ENST00000275230.5	p.S256S	NA	NA		47:44	NA	NA	0	0
C32	SYNE1	23345	37	6	152665275	152665275	Nonsense_Mutation	SNP	G	A	NA	C32_SKIN	ENST00000367255.5	p.Q4056*	NA	NA	4:14	42:31	NA	NA	0	0
C32	SYNE1	23345	37	6	152679642	152679642	Missense_Mutation	SNP	G	A	NA	C32_SKIN	ENST00000367255.5	p.R3492C	NA	NA		65:69	NA	NA	4.118e-05	0
C32	SCAF8	22828	37	6	155153081	155153081	Missense_Mutation	SNP	A	G	NA	C32_SKIN	ENST00000367178.3	p.N790D	NA	NA	99:118	43:37	NA	NA	0	0
C32	TIAM2	26230	37	6	155504574	155504574	Missense_Mutation	SNP	C	T	NA	C32_SKIN	ENST00000461783.3	p.P1002S	NA	NA	8:6	41:46	NA	NA	1.647e-05	0
C32	ARID1B	57492	37	6	157525030	157525030	Missense_Mutation	SNP	C	T	NA	C32_SKIN	ENST00000350026.5	p.S1629F	NA	NA	55:60	243:257	NA	NA	0	0
C32	MRPL18	29074	37	6	160218467	160218467	Nonsense_Mutation	SNP	C	T	NA	C32_SKIN	ENST00000367034.4	p.R130*	NA	NA		43:55	NA	NA	0	0
C32	TBP	6908	37	6	170871180	170871180	Missense_Mutation	SNP	C	T	NA	C32_SKIN	ENST00000392092.2	p.P119L	NA	NA		14:34	NA	NA	1.647e-05	0
C32	PDGFA	5154	37	7	550587	550587	Silent	SNP	C	T	NA	C32_SKIN	ENST00000354513.5	p.E104E	NA	NA	68:91	7:9	13:23	NA	0	0
C32	SDK1	221935	37	7	4107546	4107546	Silent	SNP	G	A	NA	C32_SKIN	ENST00000404826.2	p.L996L	NA	NA		13:7	NA	NA	0	0
C32	WIPI2	26100	37	7	5266814	5266814	Silent	SNP	C	T	NA	C32_SKIN	ENST00000288828.4	p.P284P	NA	NA	139:172	23:17	NA	NA	0	0
C32	WIPI2	26100	37	7	5266815	5266815	Missense_Mutation	SNP	C	T	NA	C32_SKIN	ENST00000288828.4	p.P285S	NA	NA	140:174	25:18	NA	NA	0	0
C32	HDAC9	9734	37	7	19035653	19035653	Missense_Mutation	SNP	G	T	NA	C32_SKIN	ENST00000441542.2	p.G1060C	NA	NA	22:13	29:27	NA	NA	1.655e-05	0
C32	STK31	56164	37	7	23823257	23823257	Missense_Mutation	SNP	C	T	NA	C32_SKIN	ENST00000355870.3	p.P708L	NA	NA		49:70	53:47	NA	0	0
C32	PDE1C	5137	37	7	32209456	32209456	Silent	SNP	G	A	NA	C32_SKIN	ENST00000396193.1	p.I83I	NA	NA		69:65	NA	NA	0	0
C32	ADCY1	107	37	7	45650011	45650011	Missense_Mutation	SNP	G	A	NA	C32_SKIN	ENST00000297323.7	p.V275I	NA	NA	30:42	53:57	NA	NA	2.471e-05	0
C32	ADAM22	53616	37	7	87757973	87757973	Silent	SNP	T	A	NA	C32_SKIN	ENST00000265727.7	p.I245I	NA	NA	4:1	226:59	319:74	NA	0	0
C32	ADAM22	53616	37	7	87772416	87772416	Silent	SNP	C	T	NA	C32_SKIN	ENST00000265727.7	p.A432A	NA	NA	13:1	233:76	149:52	NA	0	0
C32	SRI	6717	37	7	87856228	87856228	Start_Codon_SNP	SNP	A	G	NA	C32_SKIN	ENST00000431660.1	p.M1T	NA	NA		136:45	NA	NA	8.278e-06	0
C32	ZNF789	285989	37	7	99081699	99081699	Nonsense_Mutation	SNP	G	A	NA	C32_SKIN	ENST00000331410.5	p.W66*	NA	NA	139:9	212:59	NA	NA	0	0
C32	COG5	10466	37	7	106964900	106964900	Missense_Mutation	SNP	G	A	NA	C32_SKIN	ENST00000347053.3	p.H396Y	NA	NA	220:55	260:63	NA	NA	0	0
C32	KLRG2	346689	37	7	139164938	139164938	Silent	SNP	G	A	NA	C32_SKIN	ENST00000340940.4	p.L271L	NA	NA		20:120	NA	NA	8.237e-06	0
C32	OR9A4	130075	37	7	141618901	141618901	Missense_Mutation	SNP	A	T	NA	C32_SKIN	ENST00000548136.1	p.I76F	NA	NA		74:312	NA	NA	0	0
C32	TPK1	27010	37	7	144288652	144288652	Missense_Mutation	SNP	A	G	NA	C32_SKIN	ENST00000360057.3	p.I122T	NA	NA		199:36	NA	NA	8.236e-06	0
C32	CNTNAP2	26047	37	7	147844771	147844771	Missense_Mutation	SNP	C	T	NA	C32_SKIN	ENST00000361727.3	p.R915C	NA	NA		27:108	NA	NA	3.295e-05	0
C32	PDIA4	9601	37	7	148701009	148701009	Silent	SNP	G	A	NA	C32_SKIN	ENST00000286091.4	p.F605F	NA	NA	772:164	128:18	NA	NA	4.942e-05	0
C32	NCAPG2	54892	37	7	158451036	158451036	Missense_Mutation	SNP	G	A	NA	C32_SKIN	ENST00000409423.1	p.P685L	NA	NA	526:101	63:20	NA	NA	0	0
C32	DUSP4	1846	37	8	29197759	29197759	Splice_Site	SNP	G	C	NA	C32_SKIN	ENST00000240100.2	p.G145G	NA	NA	330:1	14:0	NA	NA	0	0
C32	RP1	6101	37	8	55538703	55538703	Missense_Mutation	SNP	C	T	NA	C32_SKIN	ENST00000220676.1	p.S754F	NA	NA		41:94	NA	NA	0	0
C32	RP1	6101	37	8	55538849	55538849	Missense_Mutation	SNP	C	T	NA	C32_SKIN	ENST00000220676.1	p.P803S	NA	NA		112:56	NA	NA	0	0
C32	MCMDC2	157777	37	8	67786429	67786429	Silent	SNP	A	T	NA	C32_SKIN	ENST00000422365.2	p.G18G	NA	NA		42:104	NA	NA	0	0
C32	TRPA1	8989	37	8	72935225	72935225	Silent	SNP	C	T	NA	C32_SKIN	ENST00000262209.4	p.K1092K	NA	NA		76:34	NA	NA	0	0
C32	ZFHX4	79776	37	8	77765817	77765817	Silent	SNP	T	G	NA	C32_SKIN	ENST00000521891.2	p.S2220S	NA	NA		148:278	NA	NA	0	0
C32	CPNE3	8895	37	8	87541292	87541292	Silent	SNP	C	T	NA	C32_SKIN	ENST00000521271.1	p.N84N	NA	NA	60:220	56:177	NA	NA	0	0
C32	ABRA	137735	37	8	107781983	107781983	Missense_Mutation	SNP	C	T	NA	C32_SKIN	ENST00000311955.3	p.D146N	NA	NA		49:93	NA	NA	0	0
C32	LYNX1	66004	37	8	143857352	143857352	Silent	SNP	G	A	NA	C32_SKIN	ENST00000335822.5	p.I8I	NA	NA		22:14	NA	NA	0	0
C32	ZNF623	9831	37	8	144733089	144733089	Silent	SNP	C	T	NA	C32_SKIN	ENST00000501748.2	p.C349C	NA	NA	16:56	42:75	NA	NA	1.647e-05	0
C32	CBWD1	55871	37	9	154750	154750	Silent	SNP	C	A	NA	C32_SKIN	ENST00000356521.4	p.L207L	NA	NA	144:3	160:0	NA	NA	4.2e-05	0
C32	CDKN2A	1029	37	9	21968229	21968229	Nonstop_Mutation	SNP	C	G	NA	C32_SKIN	ENST00000304494.5	p.*157S	NA	NA		25:0	57:0	269:2	0	0
C32	SPATA31D1	389763	37	9	84606268	84606268	Missense_Mutation	SNP	C	T	NA	C32_SKIN	ENST00000344803.2	p.H295Y	NA	NA		304:319	NA	NA	8.27e-06	0
C32	ZNF510	22869	37	9	99538291	99538291	Missense_Mutation	SNP	C	T	NA	C32_SKIN	ENST00000375231.1	p.A21T	NA	NA	19:30	6:9	NA	NA	0	0
C32	SH2D3C	10044	37	9	130509456	130509456	Missense_Mutation	SNP	C	T	NA	C32_SKIN	ENST00000314830.8	p.E412K	NA	NA		27:26	NA	NA	8.237e-06	0
C32	SPTAN1	6709	37	9	131380332	131380332	Missense_Mutation	SNP	C	T	NA	C32_SKIN	ENST00000372731.4	p.R1844W	NA	NA	255:300	28:31	37:58	NA	2.471e-05	0
C32	ABL1	25	37	9	133760753	133760753	Missense_Mutation	SNP	G	A	NA	C32_SKIN	ENST00000318560.5	p.A1026T	NA	NA	103:108	14:19	44:33	355:486	0	0
C32	NUP214	8021	37	9	134090661	134090661	Silent	SNP	C	T	NA	C32_SKIN	ENST00000359428.5	p.F1885F	NA	NA	28:79	56:78		NA	0	0
C32	DGAT2L6	347516	37	0	69424822	69424822	Missense_Mutation	SNP	C	T	NA	C32_SKIN	ENST00000333026.3	p.P294S	NA	NA		21:0	NA	NA	0	0
C32	PGAM4	441531	37	0	77224664	77224664	Missense_Mutation	SNP	C	A	NA	C32_SKIN	ENST00000458128.1	p.D158Y	NA	NA		78:0	NA	NA	0	0
C32	NUP62CL	54830	37	0	106418371	106418371	Silent	SNP	C	T	NA	C32_SKIN	ENST00000372466.4	p.Q2Q	NA	NA		124:0	NA	NA	0	0
C32	OCRL	4952	37	0	128710008	128710008	Silent	SNP	G	A	NA	C32_SKIN	ENST00000371113.4	p.R616R	NA	NA	104:1	67:0	NA	NA	0	0
C32	SAGE1	55511	37	0	134988704	134988704	Missense_Mutation	SNP	G	A	NA	C32_SKIN	ENST00000370709.3	p.D244N	NA	NA		77:4	NA	NA	0	0
C32	MAGEC2	51438	37	0	141290972	141290972	Missense_Mutation	SNP	C	T	NA	C32_SKIN	ENST00000247452.3	p.G268R	NA	NA		79:0	NA	NA	0	0
C32	SLITRK2	84631	37	0	144905655	144905655	Missense_Mutation	SNP	T	C	NA	C32_SKIN	ENST00000370490.1	p.F571S	NA	NA		42:0	NA	NA	0	0
C32	AFF2	2334	37	0	148038033	148038033	Missense_Mutation	SNP	C	T	NA	C32_SKIN	ENST00000370460.2	p.H820Y	NA	NA		28:0	NA	NA	0	0
C32	GABRE	2564	37	0	151128445	151128445	Missense_Mutation	SNP	G	A	NA	C32_SKIN	ENST00000370328.3	p.S217F	NA	NA		57:0	NA	NA	0	0
C32	GABRQ	55879	37	0	151815577	151815577	Missense_Mutation	SNP	G	A	NA	C32_SKIN	ENST00000370306.2	p.E159K	NA	NA		34:0	NA	NA	0	0
C32	ATP2B3	492	37	0	152825333	152825333	Silent	SNP	C	T	NA	C32_SKIN	ENST00000349466.2	p.T924T	NA	NA		33:0	NA	NA	0	0
C32	MECP2	4204	37	0	153297861	153297861	Silent	SNP	C	T	NA	C32_SKIN	ENST00000303391.6	p.E58E	NA	NA	56:135	18:42	NA	NA	0	0
C32	ENO1	2023	37	1	8923356	8923356	Missense_Mutation	SNP	G	A	NA	C32_SKIN	ENST00000234590.4	p.R372C	NA	NA		20:22	NA	NA	3.295e-05	0
C32	PTPRF	5792	37	1	44057551	44057551	Missense_Mutation	SNP	C	G	NA	C32_SKIN	ENST00000359947.4	p.L534V	NA	NA		5:8	NA	NA	4.942e-05	0
C32	METTL13	51603	37	1	171753419	171753419	Silent	SNP	C	A	NA	C32_SKIN	ENST00000361735.3	p.R231R	NA	NA		10:31	NA	NA	0	0
C32	PASK	23178	37	2	242075358	242075358	Missense_Mutation	SNP	C	T	NA	C32_SKIN	ENST00000405260.1	p.G412S	NA	NA	26:0	50:0	10:0	NA	4.118e-05	0
C32	IP6K1	9807	37	3	49770307	49770307	Missense_Mutation	SNP	A	G	NA	C32_SKIN	ENST00000321599.4	p.I178T	NA	NA		17:24	NA	NA	0	0
C32	SLC22A4	6583	37	5	131657959	131657959	Silent	SNP	G	C	NA	C32_SKIN	ENST00000200652.3	p.L245L	NA	NA		16:100	NA	NA	0	0
C32	BMP6	654	37	6	7727698	7727698	Silent	SNP	G	A	NA	C32_SKIN	ENST00000283147.6	p.Q170Q	NA	NA		3:3	NA	NA	8.533e-06	0
C32	ZNF3	7551	37	7	99679295	99679295	De_novo_Start_OutOfFrame	SNP	C	T	NA	C32_SKIN	ENST00000299667.4		NA	NA		2:2	NA	NA	0	0
C32	SH2B2	10603	37	7	101944320	101944320	Silent	SNP	G	A	NA	C32_SKIN	ENST00000536178.1	p.A205A	NA	NA		2:3	NA	NA	0	0
C32	USP17L2	377630	37	8	11995965	11995965	Missense_Mutation	SNP	G	A	NA	C32_SKIN	ENST00000333796.3	p.P102L	NA	NA		36:152	NA	NA	1.804e-05	0
C32	PLEC	5339	37	8	145007201	145007201	Silent	SNP	A	G	NA	C32_SKIN	ENST00000322810.4	p.P636P	NA	NA		3:4	NA	NA	0	0
C32	SPATA31A3	727830	37	9	40702801	40702801	Missense_Mutation	SNP	C	T	NA	C32_SKIN	ENST00000356699.5	p.A153V	NA	NA		168:176	NA	NA	0	0
C32	NELL2	4753	37	12	45173753	45173753	Missense_Mutation	SNP	G	A	NA	C32_SKIN	ENST00000429094.2	p.R130C	NA	NA	14:8	58:50	NA	NA	4.942e-05	0
C32	LMF1	64788	37	16	918996	918996	Missense_Mutation	SNP	C	T	NA	C32_SKIN	ENST00000262301.11	p.E493K	NA	NA		23:10	NA	NA	3.306e-05	0
C32	PDPR	55066	37	16	70172885	70172885	Missense_Mutation	SNP	G	C	NA	C32_SKIN	ENST00000288050.4	p.S425T	NA	NA		24:86	NA	NA	0	0
C32	CHRNB1	1140	37	17	7348459	7348459	Missense_Mutation	SNP	G	A	NA	C32_SKIN	ENST00000306071.2	p.A5T	NA	NA		7:1	NA	NA	8.313e-06	0
C32	UBBP4	23666	37	17	21731265	21731265	Silent	SNP	C	T	NA	C32_SKIN	ENST00000584755.1	p.P189P	NA	NA		70:78	NA	NA	8.236e-06	0
C32	SUZ12	23512	37	17	30293166	30293166	Splice_Site	SNP	C	T	NA	C32_SKIN	ENST00000322652.5	p.S152S	NA	NA		5:25		NA	0	0
C32	PBX4	80714	37	19	19729372	19729372	Silent	SNP	G	A	NA	C32_SKIN	ENST00000251203.9	p.L23L	NA	NA		3:3	NA	NA	0	0
C32	PBX4	80714	37	19	19729373	19729373	Silent	SNP	G	A	NA	C32_SKIN	ENST00000251203.9	p.V22V	NA	NA		3:3	NA	NA	0	0
C32	RPL28	6158	37	19	55899624	55899624	Missense_Mutation	SNP	G	A	NA	C32_SKIN	ENST00000344063.2	p.R113K	NA	NA	70:53	3:1	NA	NA	0	0
C32	RPL28	6158	37	19	55899625	55899625	Silent	SNP	G	A	NA	C32_SKIN	ENST00000344063.2	p.R113R	NA	NA	66:52	3:1	NA	NA	0	0
C32	SLC52A3	113278	37	20	746225	746225	Missense_Mutation	SNP	C	T	NA	C32_SKIN	ENST00000217254.7	p.R65Q	NA	NA		5:5	NA	NA	4.96e-05	0
C32	GATA5	140628	37	20	61048474	61048474	Silent	SNP	C	T	NA	C32_SKIN	ENST00000252997.2	p.R228R	NA	NA		3:7	NA	NA	8.281e-06	0
C32	TIAM1	7074	37	21	32617941	32617941	Missense_Mutation	SNP	A	C	NA	C32_SKIN	ENST00000286827.3	p.S483A	NA	NA		9:24		NA	4.118e-05	0
C32	KRTAP10-4	386672	37	21	45993928	45993928	Missense_Mutation	SNP	C	A	NA	C32_SKIN	ENST00000400374.3	p.A98D	NA	NA		32:66	NA	NA	0	0
C32	TCF20	6942	37	22	42606118	42606118	Missense_Mutation	SNP	T	C	NA	C32_SKIN	ENST00000359486.3	p.T1732A	NA	NA	70:197	29:61	NA	NA	3.295e-05	0
C32	AKAP17A	8227	37	0	1712854	1712854	Missense_Mutation	SNP	G	A	NA	C32_SKIN	ENST00000313871.3	p.E167K	NA	NA		57:46	NA	NA	8.237e-06	0
C32	CACNA1F	778	37	0	49062200	49062200	Missense_Mutation	SNP	G	A	NA	C32_SKIN	ENST00000376265.2	p.A1860V	NA	NA		5:0	10:0	NA	1.653e-05	0
C32	HCFC1	3054	37	0	153218355	153218355	Missense_Mutation	SNP	G	T	NA	C32_SKIN	ENST00000310441.7	p.Q1518K	NA	NA	196:3	12:0	NA	NA	0	0
C32	MT-ND4	4538	37	0	12092	12092	Missense_Mutation	SNP	C	A	NA	C32_SKIN	ENST00000361381.2	p.L445I	NA	NA	719:7	39:0			0	0
C32	MT-CYB	4519	37	0	15257	15257	Missense_Mutation	SNP	G	A	NA	C32_SKIN	ENST00000361789.2	p.D171N	NA	NA	846:17	26:0			0	0
C32	MT-CYB	4519	37	0	15812	15812	Missense_Mutation	SNP	G	A	NA	C32_SKIN	ENST00000361789.2	p.V356I	NA	NA	915:10	26:0			0	0
C32	EHBP1	23301	37	2	63221038	63221038	Missense_Mutation	SNP	A	T	NA	C32_SKIN	ENST00000263991.5	p.T1040S	NA	NA	69:407			NA	0	0
C32	STARD7	56910	37	2	96874160	96874160	Missense_Mutation	SNP	T	C	NA	C32_SKIN	ENST00000337288.5	p.R5G	NA	NA	80:96		NA	NA	0	0
C32	ARMC8	25852	37	3	138009400	138009400	Missense_Mutation	SNP	G	A	NA	C32_SKIN	ENST00000469044.1	p.R636H	NA	NA	11:96		NA	NA	0	0
C32	MFI2	4241	37	3	196744115	196744115	Silent	SNP	G	A	NA	C32_SKIN	ENST00000296350.5	p.F253F	NA	NA	356:528		NA	NA	1.666e-05	0
C32	RP11-766F14.2	0	37	4	100570736	100570736	Silent	SNP	A	G	NA	C32_SKIN	ENST00000511828.1	p.N1690N	NA	NA	3:2		NA	NA	0	0
C32	SMIM13	221710	37	6	11134768	11134768	Missense_Mutation	SNP	C	T	NA	C32_SKIN	ENST00000416247.2	p.P70L	NA	NA	100:79		NA	NA	0	0
C32	TNRC18	84629	37	7	5428352	5428352	Missense_Mutation	SNP	C	T	NA	C32_SKIN	ENST00000430969.1	p.R368H	NA	NA	8:6		NA	NA	0	0
C32	STEAP1	26872	37	7	89789175	89789175	Missense_Mutation	SNP	G	A	NA	C32_SKIN	ENST00000297205.2	p.D25N	NA	NA	3:16		NA	NA	0	0
C32	FAM115C	285966	37	7	143419811	143419811	Missense_Mutation	SNP	G	A	NA	C32_SKIN	ENST00000441159.2	p.V592M	NA	NA	25:110		NA	NA	0	0
C32	DNAJC4	3338	37	11	63998355	63998355	Missense_Mutation	SNP	G	A	NA	C32_SKIN	ENST00000321685.3	p.C10Y	NA	NA	108:71		NA	NA	0	0
C32	ATG2A	23130	37	11	64678106	64678106	Silent	SNP	G	A	NA	C32_SKIN	ENST00000377264.3	p.I563I	NA	NA	29:22		NA	NA	0	0
C32	IFFO1	25900	37	12	6664709	6664709	Missense_Mutation	SNP	G	A	NA	C32_SKIN	ENST00000396840.2	p.P163S	NA	NA	9:13		NA	NA	0	0
C32	IRS2	8660	37	13	110434948	110434948	Silent	SNP	G	A	NA	C32_SKIN	ENST00000375856.3	p.T1151T	NA	NA	173:193				0	0
C32	DMPK	1760	37	19	46274262	46274262	Silent	SNP	G	A	NA	C32_SKIN	ENST00000291270.4	p.P568P	NA	NA	23:32			NA	0	0
C32	PRR12	57479	37	19	50098835	50098835	Missense_Mutation	SNP	C	T	NA	C32_SKIN	ENST00000418929.2	p.P415S	NA	NA	23:13		NA	NA	0	0
C32	PPP1R12C	54776	37	19	55606665	55606665	Missense_Mutation	SNP	G	A	NA	C32_SKIN	ENST00000263433.3	p.S483F	NA	NA	87:85		NA	NA	0	0
C32	PANX2	56666	37	22	50615912	50615912	Silent	SNP	C	T	NA	C32_SKIN	ENST00000395842.2	p.F257F	NA	NA	25:45		NA	NA	0	0
C32	PPP3R1	5534	37	2	68415824	68415824	Splice_Site	SNP	T	A	NA	C32_SKIN	ENST00000234310.3		NA	NA			5:36	NA	3.319e-05	0
C32	LRP2	4036	37	2	170134459	170134459	Missense_Mutation	SNP	T	A	NA	C32_SKIN	ENST00000263816.3	p.Y523F	NA	NA			5:29	NA	0	0
C32	IDH1	3417	37	2	209116293	209116293	Splice_Site	SNP	T	A	NA	C32_SKIN	ENST00000415913.1		NA	NA			11:60	NA	1.648e-05	0
C32	CCDC181	57821	37	1	169366485	169366485	Frame_Shift_Del	DEL	C	-	NA	C32_SKIN	ENST00000367806.3	p.A454fs	NA	NA	5:10	26:19	NA	NA	0	0
C32	OR10G6	79490	37	11	123865827	123865828	Frame_Shift_Ins	INS	-	A	NA	C32_SKIN	ENST00000307002.3	p.L14fs	NA	NA		57:72	NA	NA	0	0
C32	AC005841.1	0	37	12	2958412	2958414	In_Frame_Del	DEL	TCT	-	NA	C32_SKIN	ENST00000382678.3	p.R308del	NA	NA		40:53	NA	NA	0	0
C32	TANGO6	79613	37	16	68943136	68943136	Frame_Shift_Del	DEL	A	-	NA	C32_SKIN	ENST00000261778.1	p.E608fs	NA	NA		70:84	NA	NA	0	0
C32	CDRT1	374286	37	17	15522791	15522791	Frame_Shift_Del	DEL	G	-	NA	C32_SKIN	ENST00000395906.3	p.P12fs	NA	NA		174:360	NA	NA	0	0
C32	EFTUD2	9343	37	17	42953434	42953435	Frame_Shift_Ins	INS	-	CA	NA	C32_SKIN	ENST00000426333.2	p.A246fs	NA	NA		65:104	NA	NA	0	0
C32	NPHP1	4867	37	2	110889347	110889347	Frame_Shift_Del	DEL	A	-	NA	C32_SKIN	ENST00000393272.3	p.I572fs	NA	NA		21:30	NA	NA	0	0
C32	CHEK2	11200	37	22	29091227	29091227	Frame_Shift_Del	DEL	A	-	NA	C32_SKIN	ENST00000405598.1	p.L421fs	NA	NA		106:188	49:66	NA	4.942e-05	0
C32	CCHCR1	54535	37	6	31124697	31124698	Frame_Shift_Del	DEL	GA	-	NA	C32_SKIN	ENST00000376266.5	p.S14fs	NA	NA	84:50	21:32	NA	NA	0	0
C32	HECA	51696	37	6	139487853	139487854	Frame_Shift_Ins	INS	-	A	NA	C32_SKIN	ENST00000367658.2	p.S236fs	NA	NA		3:4	NA	NA	0	0
C32	TMPRSS3	64699	37	21	43809152	43809152	Frame_Shift_Del	DEL	G	-	NA	C32_SKIN	ENST00000291532.3	p.H70fs	NA	NA		20:13	NA	NA	0.0004365	0
C32	PRDM2	7799	37	1	14108727	14108728	Frame_Shift_Ins	INS	-	A	NA	C32_SKIN	ENST00000235372.7	p.K1480fs	NA	NA	12:77		NA	NA	0	0
C32	IRF2BP2	359948	37	1	234744945	234744946	In_Frame_Ins	INS	-	GCT	NA	C32_SKIN	ENST00000366609.3	p.98_99insQ	NA	NA	4:2		NA	NA	0.012	0
C32	THAP6	152815	37	4	76467653	76467654	Frame_Shift_Ins	INS	-	A	NA	C32_SKIN	ENST00000502620.1	p.AK67fs	NA	NA	4:10		NA	NA	0	0
C32	CLGN	1047	37	4	141313401	141313402	Frame_Shift_Ins	INS	-	T	NA	C32_SKIN	ENST00000325617.5	p.K541fs	NA	NA	11:46		NA	NA	0	0
C32	NEK1	4750	37	4	170359357	170359358	Frame_Shift_Ins	INS	-	T	NA	C32_SKIN	ENST00000439128.2	p.V853fs	NA	NA	16:47			NA	0	0
C32	CEP44	80817	37	4	175224891	175224892	Frame_Shift_Ins	INS	-	A	NA	C32_SKIN	ENST00000503780.1	p.TK92fs	NA	NA	6:27		NA	NA	0	0
C32	FAM105A	54491	37	5	14608914	14608915	Frame_Shift_Ins	INS	-	T	NA	C32_SKIN	ENST00000274217.3	p.L229fs	NA	NA	7:35		NA	NA	0	0
C32	ZNF292	23036	37	6	87969620	87969621	Frame_Shift_Ins	INS	-	A	NA	C32_SKIN	ENST00000369577.3	p.K2092fs	NA	NA	11:60		NA	NA	0	0
C32	LSM1	27257	37	8	38027385	38027386	Frame_Shift_Ins	INS	-	T	NA	C32_SKIN	ENST00000311351.4	p.Y56fs	NA	NA	33:243		NA	NA	0	0
C32	ZFP91	80829	37	11	58384774	58384775	Frame_Shift_Ins	INS	-	A	NA	C32_SKIN	ENST00000316059.6	p.K437fs	NA	NA	36:279		NA	NA	0	0
C32	NEO1	4756	37	15	73409022	73409023	Frame_Shift_Ins	INS	-	T	NA	C32_SKIN	ENST00000339362.5	p.TF91fs	NA	NA	7:37		NA	NA	0	0
C32	PDXDC1	23042	37	16	15091638	15091639	Frame_Shift_Ins	INS	-	A	NA	C32_SKIN	ENST00000396410.4	p.GK17fs	NA	NA	38:227		NA	NA	0	0
C32	TBC1D10B	26000	37	16	30381257	30381268	In_Frame_Del	DEL	GCCGGGGCTGGG	-	NA	C32_SKIN	ENST00000409939.3	p.79_83APAPA>A	NA	NA	8:12		NA	NA	0.001369	0
C32	PRKCA	5578	37	17	64683327	64683328	Frame_Shift_Ins	INS	-	A	NA	C32_SKIN	ENST00000413366.3	p.Q210fs	NA	NA	6:27			NA	0	0
C32	URB1	9875	37	21	33694247	33694248	Frame_Shift_Ins	INS	-	T	NA	C32_SKIN	ENST00000382751.3	p.T1783fs	NA	NA	26:80		NA	NA	0	0
C32	MORC4	79710	37	0	106228357	106228358	Frame_Shift_Ins	INS	-	T	NA	C32_SKIN	ENST00000355610.4	p.G215fs	NA	NA	12:76		NA	NA	0	0
C32	ALK	238	37	2	30143051	30143052	Frame_Shift_Ins	INS	-	G	NA	C32_SKIN	ENST00000389048.3	p.G159fs	NA	NA			14:83		0	0
C32	TTN	7273	37	2	179505972	179505973	Frame_Shift_Ins	INS	-	G	NA	C32_SKIN	ENST00000591111.1	p.P11902fs	NA	NA			14:72	NA	0	0
C32	NOS3	4846	37	7	150693568	150693569	Frame_Shift_Ins	INS	-	C	NA	C32_SKIN	ENST00000484524.1	p.GP116fs	NA	NA			22:179	NA	0	0
C32	PRKCA	5578	37	17	64683333	64683334	Frame_Shift_Ins	INS	-	C	NA	C32_SKIN	ENST00000413366.3	p.T212fs	NA	NA			9:58	NA	0	0
C32	CARD10	29775	37	22	37906357	37906358	Frame_Shift_Ins	INS	-	G	NA	C32_SKIN	ENST00000403299.1	p.P257fs	NA	NA			58:458	NA	0	0
CJM	HRAS	3265	37	11	533874	533874	Missense_Mutation	SNP	T	A	NA	CJM_SKIN	ENST00000451590.1	p.Q61L	NA	NA	343:497	NA	71:50		0	24
CJM	RHOA	387	37	3	49412905	49412905	Missense_Mutation	SNP	C	G	NA	CJM_SKIN	ENST00000418115.1	p.E40Q	NA	NA	426:441	NA	40:52	NA	0	10
CJM	TP53	7157	37	17	7577100	7577100	Missense_Mutation	SNP	T	C	NA	CJM_SKIN	ENST00000269305.4	p.R280G	NA	NA	164:0	NA	12:0	289:5	0	9
CJM	MYEOV	26579	37	11	69063724	69063724	Frame_Shift_Del	DEL	G	-	NA	CJM_SKIN	ENST00000308946.3	p.L269fs	NA	NA	176:2	NA	NA	NA	0.001822	5
CJM	ELAVL2	1993	37	9	23701461	23701462	Frame_Shift_Ins	INS	-	T	NA	CJM_SKIN	ENST00000397312.2	p.T210fs	NA	NA	13:80	NA	NA	NA	0	4
CJM	IRAK2	3656	37	3	10251363	10251363	Missense_Mutation	SNP	C	T	NA	CJM_SKIN	ENST00000256458.4	p.S172L	NA	NA	105:126	NA	27:16	NA	4.943e-05	3
CJM	PLXNA4	91584	37	7	131848964	131848964	Silent	SNP	G	A	NA	CJM_SKIN	ENST00000359827.3	p.G1479G	NA	NA	2:0	NA	NA	NA	8.236e-06	3
CJM	KRT81	3887	37	12	52681819	52681819	Silent	SNP	G	A	NA	CJM_SKIN	ENST00000327741.5	p.D283D	NA	NA	3:8	NA	NA	NA	0.0001071	3
CJM	ATAD3B	83858	37	1	1431080	1431080	Silent	SNP	C	T	NA	CJM_SKIN	ENST00000308647.7	p.P610P	NA	NA	69:218	NA	NA	NA	0	0
CJM	SLC35E2B	728661	37	1	1597444	1597444	Missense_Mutation	SNP	A	G	NA	CJM_SKIN	ENST00000378662.1	p.V332A	NA	NA	196:100	NA	NA	NA	0	0
CJM	RERE	473	37	1	8420245	8420245	Missense_Mutation	SNP	G	A	NA	CJM_SKIN	ENST00000337907.3	p.P1108S	NA	NA	31:69	NA	NA	NA	0	0
CJM	MIIP	60672	37	1	12082307	12082307	Silent	SNP	G	A	NA	CJM_SKIN	ENST00000235332.4	p.S90S	NA	NA	38:97	NA	NA	NA	1.648e-05	0
CJM	UBR4	23352	37	1	19439076	19439076	Missense_Mutation	SNP	G	A	NA	CJM_SKIN	ENST00000375254.3	p.R3915C	NA	NA	239:99	NA	NA	NA	1.647e-05	0
CJM	PINK1	65018	37	1	20960173	20960173	Missense_Mutation	SNP	G	C	NA	CJM_SKIN	ENST00000321556.4	p.E44D	NA	NA	5:14	NA			0	0
CJM	AHDC1	27245	37	1	27877639	27877639	Missense_Mutation	SNP	C	T	NA	CJM_SKIN	ENST00000247087.5	p.D330N	NA	NA	21:34	NA	NA	NA	0	0
CJM	COL8A2	1296	37	1	36563903	36563903	Missense_Mutation	SNP	C	T	NA	CJM_SKIN	ENST00000397799.1	p.G460D	NA	NA	3:27	NA	NA	NA	0	0
CJM	MACF1	23499	37	1	39854240	39854240	Silent	SNP	C	T	NA	CJM_SKIN	ENST00000372915.3	p.D5247D	NA	NA	146:74	NA	NA	NA	3.295e-05	0
CJM	FOXD2	2306	37	1	47904347	47904347	Silent	SNP	T	G	NA	CJM_SKIN	ENST00000334793.5	p.S180S	NA	NA	5:4	NA	NA	NA	0	0
CJM	FOXD2	2306	37	1	47904383	47904383	Silent	SNP	G	C	NA	CJM_SKIN	ENST00000334793.5	p.P192P	NA	NA	3:6	NA	NA	NA	0	0
CJM	EVI5	7813	37	1	93159896	93159896	Missense_Mutation	SNP	T	A	NA	CJM_SKIN	ENST00000370331.1	p.Q364L	NA	NA	38:13	NA	NA	NA	0	0
CJM	GPSM2	29899	37	1	109457014	109457014	Missense_Mutation	SNP	A	G	NA	CJM_SKIN	ENST00000406462.2	p.K416R	NA	NA	59:76	NA	NA	NA	1.647e-05	0
CJM	ATP5F1	515	37	1	111999278	111999278	Silent	SNP	G	T	NA	CJM_SKIN	ENST00000369722.3	p.A138A	NA	NA	237:625	NA	NA	NA	0	0
CJM	TTF2	8458	37	1	117603133	117603133	Missense_Mutation	SNP	T	A	NA	CJM_SKIN	ENST00000369466.4	p.F29I	NA	NA	69:108	NA	NA	NA	1.647e-05	0
CJM	ZNF697	90874	37	1	120166332	120166332	Missense_Mutation	SNP	G	A	NA	CJM_SKIN	ENST00000421812.2	p.R212C	NA	NA	13:19	NA	NA	NA	0	0
CJM	SLC27A3	11000	37	1	153748441	153748441	Missense_Mutation	SNP	A	T	NA	CJM_SKIN	ENST00000368661.3	p.R203S	NA	NA	29:0	NA	NA	NA	0	0
CJM	IQGAP3	128239	37	1	156531732	156531732	Silent	SNP	G	C	NA	CJM_SKIN	ENST00000361170.2	p.L313L	NA	NA	67:84	NA	NA	NA	0	0
CJM	SLAMF7	57823	37	1	160720119	160720119	Silent	SNP	C	T	NA	CJM_SKIN	ENST00000368043.3	p.S225S	NA	NA	3:4	NA	NA	NA	1.647e-05	0
CJM	IARS2	55699	37	1	220280418	220280418	Missense_Mutation	SNP	G	A	NA	CJM_SKIN	ENST00000302637.5	p.E418K	NA	NA	198:593	NA	NA	NA	1.647e-05	0
CJM	DNAH14	127602	37	1	225211404	225211404	Missense_Mutation	SNP	C	T	NA	CJM_SKIN	ENST00000445597.2	p.R418C	NA	NA	2:3	NA	NA	NA	4.132e-05	0
CJM	ZNF672	79894	37	1	249141994	249141994	Missense_Mutation	SNP	G	A	NA	CJM_SKIN	ENST00000306562.3	p.S174N	NA	NA	110:34	NA	NA	NA	0	0
CJM	GMCL1	64395	37	2	70068136	70068136	Missense_Mutation	SNP	G	A	NA	CJM_SKIN	ENST00000282570.3	p.V182I	NA	NA	38:1	NA	NA	NA	0	0
CJM	MCEE	84693	37	2	71351574	71351574	Missense_Mutation	SNP	C	T	NA	CJM_SKIN	ENST00000244217.5	p.R47Q	NA	NA	40:8	NA	NA	NA	1.647e-05	0
CJM	ALMS1	7840	37	2	73679263	73679263	Missense_Mutation	SNP	A	C	NA	CJM_SKIN	ENST00000264448.6	p.E1869A	NA	NA	20:1	NA	NA	NA	0	0
CJM	POTEF	728378	37	2	130885306	130885306	De_novo_Start_OutOfFrame	SNP	G	A	NA	CJM_SKIN	ENST00000409914.2		NA	NA	25:0	NA	NA	NA	0	0
CJM	FIGN	55137	37	2	164592382	164592382	De_novo_Start_OutOfFrame	SNP	G	A	NA	CJM_SKIN	ENST00000333129.3		NA	NA	9:21	NA	NA	NA	0	0
CJM	MYO1B	4430	37	2	192278837	192278837	Silent	SNP	C	G	NA	CJM_SKIN	ENST00000392318.3	p.L979L	NA	NA	491:433	NA	NA	NA	0	0
CJM	CASP8	841	37	2	202149710	202149710	Missense_Mutation	SNP	G	C	NA	CJM_SKIN	ENST00000432109.2	p.G325A	NA	NA	217:1	NA	144:1	NA	0	0
CJM	NRP2	8828	37	2	206587293	206587293	Silent	SNP	C	T	NA	CJM_SKIN	ENST00000357785.5	p.C175C	NA	NA	55:1	NA	NA	NA	4.118e-05	0
CJM	MRPL44	65080	37	2	224822209	224822209	Missense_Mutation	SNP	G	C	NA	CJM_SKIN	ENST00000258383.3	p.R7T	NA	NA	234:2	NA	NA	NA	0	0
CJM	SERPINE2	5270	37	2	224856638	224856638	Silent	SNP	G	A	NA	CJM_SKIN	ENST00000258405.4	p.F189F	NA	NA	768:12	NA	NA	NA	0	0
CJM	FANCD2	2177	37	3	10084749	10084749	Missense_Mutation	SNP	C	T	NA	CJM_SKIN	ENST00000419585.1	p.R302W	NA	NA	12:16	NA	45:43	NA	0	0
CJM	CDCP1	64866	37	3	45127390	45127390	Missense_Mutation	SNP	T	G	NA	CJM_SKIN	ENST00000296129.1	p.S751R	NA	NA	357:443	NA	NA	NA	0	0
CJM	CELSR3	1951	37	3	48693767	48693767	Silent	SNP	G	A	NA	CJM_SKIN	ENST00000164024.4	p.G1477G	NA	NA	14:4	NA	NA	NA	0	0
CJM	HYAL2	8692	37	3	50357191	50357191	Nonsense_Mutation	SNP	C	A	NA	CJM_SKIN	ENST00000447092.1	p.E244*	NA	NA	12:65	NA	NA	NA	0	0
CJM	CCDC66	285331	37	3	56653462	56653462	Missense_Mutation	SNP	C	T	NA	CJM_SKIN	ENST00000394672.3	p.P848S	NA	NA	20:25	NA	NA	NA	0	0
CJM	FAM208A	23272	37	3	56667389	56667389	Missense_Mutation	SNP	C	G	NA	CJM_SKIN	ENST00000493960.2	p.D1144H	NA	NA	99:122	NA	NA	NA	0	0
CJM	PXK	54899	37	3	58368304	58368304	Missense_Mutation	SNP	A	G	NA	CJM_SKIN	ENST00000356151.2	p.I89V	NA	NA	36:53	NA	53:68	NA	0	0
CJM	C3orf67	200844	37	3	58792130	58792130	Missense_Mutation	SNP	G	C	NA	CJM_SKIN	ENST00000482387.1	p.S618C	NA	NA	10:9	NA	NA	NA	0	0
CJM	MAGI1	9223	37	3	65425615	65425615	Silent	SNP	C	T	NA	CJM_SKIN	ENST00000497477.2	p.Q403Q	NA	NA	5:2	NA	NA	NA	3.295e-05	0
CJM	ZBED2	79413	37	3	111313419	111313419	De_novo_Start_OutOfFrame	SNP	C	T	NA	CJM_SKIN	ENST00000317012.4		NA	NA	31:27	NA	NA	NA	0	0
CJM	UBA5	79876	37	3	132394225	132394225	Missense_Mutation	SNP	A	G	NA	CJM_SKIN	ENST00000356232.4	p.K316E	NA	NA	150:146	NA	NA	NA	0	0
CJM	PPP2R3A	5523	37	3	135720500	135720500	Missense_Mutation	SNP	G	A	NA	CJM_SKIN	ENST00000264977.3	p.D54N	NA	NA	10:22	NA	NA	NA	0	0
CJM	ZBTB38	253461	37	3	141164515	141164515	Silent	SNP	C	T	NA	CJM_SKIN	ENST00000514251.1	p.H1095H	NA	NA	476:369	NA	NA	NA	0	0
CJM	AP2M1	1173	37	3	183899833	183899833	Missense_Mutation	SNP	G	A	NA	CJM_SKIN	ENST00000292807.5	p.E321K	NA	NA	162:718	NA	NA	NA	0	0
CJM	EHHADH	1962	37	3	184911253	184911253	Silent	SNP	G	A	NA	CJM_SKIN	ENST00000231887.3	p.G311G	NA	NA	25:25	NA	NA	NA	1.647e-05	0
CJM	ANKRD17	26057	37	4	73964049	73964049	Missense_Mutation	SNP	G	T	NA	CJM_SKIN	ENST00000358602.4	p.P1588T	NA	NA	130:86	NA	NA	NA	0	0
CJM	AREG	374	37	4	75316115	75316115	Silent	SNP	C	T	NA	CJM_SKIN	ENST00000395748.3	p.F177F	NA	NA	598:294	NA	NA	NA	2.748e-05	0
CJM	WDFY3	23001	37	4	85722897	85722897	Missense_Mutation	SNP	C	T	NA	CJM_SKIN	ENST00000295888.4	p.A910T	NA	NA	33:20	NA	NA	NA	4.942e-05	0
CJM	TET2	54790	37	4	106193809	106193809	Missense_Mutation	SNP	C	G	NA	CJM_SKIN	ENST00000540549.1	p.S1424C	NA	NA	16:45	NA	NA	NA	0	0
CJM	FAT4	79633	37	4	126238673	126238673	Missense_Mutation	SNP	G	C	NA	CJM_SKIN	ENST00000394329.3	p.E369D	NA	NA	6:5	NA	NA	NA	0	0
CJM	FHDC1	85462	37	4	153893627	153893627	Silent	SNP	C	G	NA	CJM_SKIN	ENST00000511601.1	p.T439T	NA	NA	10:8	NA	NA	NA	1.647e-05	0
CJM	AP3B1	8546	37	5	77452134	77452134	Missense_Mutation	SNP	G	A	NA	CJM_SKIN	ENST00000255194.6	p.A474V	NA	NA	75:173	NA	NA	NA	1.647e-05	0
CJM	ZFYVE16	9765	37	5	79733754	79733754	Missense_Mutation	SNP	T	G	NA	CJM_SKIN	ENST00000338008.5	p.I417R	NA	NA	56:33	NA	NA	NA	0	0
CJM	ANKRD32	84250	37	5	93987542	93987542	Missense_Mutation	SNP	G	A	NA	CJM_SKIN	ENST00000265140.5	p.E292K	NA	NA	10:12	NA	NA	NA	0	0
CJM	TNFAIP8	25816	37	5	118729007	118729007	Silent	SNP	G	A	NA	CJM_SKIN	ENST00000503646.1	p.G176G	NA	NA	349:146	NA	NA	NA	0	0
CJM	DDX46	9879	37	5	134147388	134147388	Silent	SNP	G	A	NA	CJM_SKIN	ENST00000354283.4	p.E763E	NA	NA	231:80	NA	NA	NA	2.471e-05	0
CJM	DND1	373863	37	5	140051307	140051307	Silent	SNP	C	T	NA	CJM_SKIN	ENST00000542735.1	p.V211V	NA	NA	26:104	NA	NA	NA	0	0
CJM	HMGXB3	22993	37	5	149404049	149404049	Silent	SNP	T	C	NA	CJM_SKIN	ENST00000502717.1	p.D422D	NA	NA	150:60	NA	NA	NA	3.986e-05	0
CJM	SLC36A1	206358	37	5	150867591	150867591	Missense_Mutation	SNP	G	A	NA	CJM_SKIN	ENST00000243389.3	p.V403M	NA	NA	69:22	NA	NA	NA	0	0
CJM	LSM11	134353	37	5	157170769	157170769	Missense_Mutation	SNP	G	A	NA	CJM_SKIN	ENST00000286307.5	p.R4Q	NA	NA	4:4	NA	NA	NA	2.337e-05	0
CJM	UBLCP1	134510	37	5	158696941	158696941	Silent	SNP	G	A	NA	CJM_SKIN	ENST00000296786.6	p.K60K	NA	NA	535:192	NA	NA	NA	0	0
CJM	HMMR	3161	37	5	162902490	162902490	Missense_Mutation	SNP	G	T	NA	CJM_SKIN	ENST00000358715.3	p.K359N	NA	NA	151:117	NA	34:16	NA	0	0
CJM	MLLT4	4301	37	6	168316027	168316027	Missense_Mutation	SNP	C	T	NA	CJM_SKIN	ENST00000447894.2	p.R820C	NA	NA	212:1	NA	18:0	NA	2.471e-05	0
CJM	CARD11	84433	37	7	3083341	3083341	De_novo_Start_OutOfFrame	SNP	C	A	NA	CJM_SKIN	ENST00000396946.4		NA	NA	4:1	NA	NA	NA	0	0
CJM	PMS2	5395	37	7	6048638	6048638	Missense_Mutation	SNP	C	T	NA	CJM_SKIN	ENST00000265849.7	p.E5K	NA	NA	20:85	NA		NA	0	0
CJM	USP42	84132	37	7	6189303	6189303	Silent	SNP	G	A	NA	CJM_SKIN	ENST00000306177.5	p.R492R	NA	NA	23:41	NA	NA	NA	0	0
CJM	RAPGEF5	9771	37	7	22162122	22162122	Missense_Mutation	SNP	C	G	NA	CJM_SKIN	ENST00000401957.2	p.E549Q	NA	NA	7:23	NA	NA	NA	0	0
CJM	AVL9	23080	37	7	32598908	32598908	Silent	SNP	G	A	NA	CJM_SKIN	ENST00000318709.4	p.Q349Q	NA	NA	54:128	NA	NA	NA	0	0
CJM	NUPR1L	389493	37	7	56183733	56183733	Missense_Mutation	SNP	A	C	NA	CJM_SKIN	ENST00000329309.3	p.M92R	NA	NA	5:0	NA	NA	NA	0	0
CJM	NUPR1L	389493	37	7	56183734	56183734	Missense_Mutation	SNP	T	G	NA	CJM_SKIN	ENST00000329309.3	p.M92L	NA	NA	5:0	NA	NA	NA	0	0
CJM	TRRAP	8295	37	7	98491422	98491422	Splice_Site	SNP	C	T	NA	CJM_SKIN	ENST00000359863.4	p.T123M	NA	NA	14:32	NA	18:40	NA	4.118e-05	0
CJM	PUS7	54517	37	7	105148899	105148899	Missense_Mutation	SNP	T	C	NA	CJM_SKIN	ENST00000356362.2	p.N21D	NA	NA	49:102	NA	NA	NA	4.118e-05	0
CJM	TMEM140	55281	37	7	134849256	134849256	Silent	SNP	G	C	NA	CJM_SKIN	ENST00000275767.3	p.V21V	NA	NA	55:60	NA	NA	NA	0	0
CJM	CASP2	835	37	7	143002041	143002041	Silent	SNP	A	G	NA	CJM_SKIN	ENST00000310447.5	p.A412A	NA	NA	52:107	NA	7:9	NA	1.647e-05	0
CJM	CTAGE8	100142659	37	7	143964486	143964486	Missense_Mutation	SNP	T	C	NA	CJM_SKIN	ENST00000487179.1	p.T620A	NA	NA	3:9	NA	NA	NA	0	0
CJM	ARHGEF10	9639	37	8	1842675	1842675	Silent	SNP	G	A	NA	CJM_SKIN	ENST00000398564.1	p.A484A	NA	NA	104:107	NA	56:60	NA	1.647e-05	0
CJM	TNKS	8658	37	8	9413658	9413658	Missense_Mutation	SNP	G	T	NA	CJM_SKIN	ENST00000310430.6	p.G70V	NA	NA	68:79	NA	NA	NA	0	0
CJM	MTUS1	57509	37	8	17541912	17541912	Missense_Mutation	SNP	C	G	NA	CJM_SKIN	ENST00000262102.6	p.Q921H	NA	NA	78:67	NA	NA	NA	2.482e-05	0
CJM	R3HCC1	203069	37	8	23147779	23147779	Missense_Mutation	SNP	G	A	NA	CJM_SKIN	ENST00000411463.1	p.G257R	NA	NA	224:225	NA	NA	NA	3.511e-05	0
CJM	CLU	1191	37	8	27463954	27463954	Missense_Mutation	SNP	C	T	NA	CJM_SKIN	ENST00000316403.10	p.E112K	NA	NA	29:37	NA	NA	NA	0	0
CJM	FUT10	84750	37	8	33310802	33310802	Missense_Mutation	SNP	T	C	NA	CJM_SKIN	ENST00000327671.5	p.D103G	NA	NA	12:16	NA	NA	NA	4.118e-05	0
CJM	KAT6A	7994	37	8	41792190	41792190	Missense_Mutation	SNP	G	C	NA	CJM_SKIN	ENST00000396930.3	p.S1183C	NA	NA	177:147	NA	152:186	NA	0	0
CJM	NCOA2	10499	37	8	71128938	71128938	Missense_Mutation	SNP	C	T	NA	CJM_SKIN	ENST00000452400.2	p.E15K	NA	NA	28:67	NA	31:133	NA	0	0
CJM	FAM92A1	137392	37	8	94713638	94713638	Missense_Mutation	SNP	G	A	NA	CJM_SKIN	ENST00000518322.1	p.M71I	NA	NA	141:494	NA	NA	NA	0	0
CJM	HRSP12	10247	37	8	99129289	99129289	Silent	SNP	C	T	NA	CJM_SKIN	ENST00000254878.3	p.A12A	NA	NA	72:312	NA	NA	NA	0	0
CJM	ZHX2	22882	37	8	123964237	123964237	Missense_Mutation	SNP	G	A	NA	CJM_SKIN	ENST00000314393.4	p.V163M	NA	NA	141:111	NA	NA	NA	2.471e-05	0
CJM	ZFAT	57623	37	8	135613793	135613793	Silent	SNP	C	T	NA	CJM_SKIN	ENST00000377838.3	p.Q723Q	NA	NA	6:21	NA	NA	NA	0	0
CJM	EPPK1	83481	37	8	144940261	144940261	Silent	SNP	G	A	NA	CJM_SKIN	ENST00000525985.1	p.F2387F	NA	NA	5:33	NA	NA	NA	0	0
CJM	KIAA0368	23392	37	9	114184293	114184293	Missense_Mutation	SNP	C	G	NA	CJM_SKIN	ENST00000338205.5	p.E455Q	NA	NA	211:101	NA	NA	NA	0	0
CJM	DNAJC25	548645	37	9	114393783	114393783	Silent	SNP	G	A	NA	CJM_SKIN	ENST00000313525.3	p.L32L	NA	NA	20:16	NA	NA	NA	0	0
CJM	RC3H2	54542	37	9	125642882	125642882	Silent	SNP	G	A	NA	CJM_SKIN	ENST00000373670.1	p.I317I	NA	NA	58:146	NA	NA	NA	2.483e-05	0
CJM	SURF4	6836	37	9	136230462	136230462	Silent	SNP	G	A	NA	CJM_SKIN	ENST00000371989.3	p.F239F	NA	NA	581:301	NA	NA	NA	0	0
CJM	ABCA2	20	37	9	139903433	139903433	Missense_Mutation	SNP	G	C	NA	CJM_SKIN	ENST00000371605.3	p.F2299L	NA	NA	24:65	NA	NA	NA	0	0
CJM	PROSER2	254427	37	10	11908742	11908742	Silent	SNP	C	T	NA	CJM_SKIN	ENST00000277570.5	p.A117A	NA	NA	254:483	NA	NA	NA	4.119e-05	0
CJM	ITGB1	3688	37	10	33190522	33190522	Silent	SNP	G	A	NA	CJM_SKIN	ENST00000396033.2	p.V791V	NA	NA	575:323	NA	64:32	NA	0	0
CJM	ANXA8	653145	37	10	48267224	48267224	Missense_Mutation	SNP	A	G	NA	CJM_SKIN	ENST00000344416.5	p.M266V	NA	NA	121:162	NA	NA	NA	0	0
CJM	VCL	7414	37	10	75855429	75855429	Missense_Mutation	SNP	G	A	NA	CJM_SKIN	ENST00000211998.4	p.R520Q	NA	NA	95:214	NA	NA	NA	0	0
CJM	DLG5	9231	37	10	79555936	79555936	Missense_Mutation	SNP	C	A	NA	CJM_SKIN	ENST00000372391.2	p.K1773N	NA	NA	544:276	NA	NA	NA	0	0
CJM	FAM25A	643161	37	10	88780096	88780096	Silent	SNP	G	A	NA	CJM_SKIN	ENST00000343959.4	p.L5L	NA	NA	6:0	NA	NA	NA	3.745e-05	0
CJM	PANK1	53354	37	10	91359036	91359036	Missense_Mutation	SNP	T	C	NA	CJM_SKIN	ENST00000307534.4	p.D428G	NA	NA	12:5	NA	NA	NA	0	0
CJM	BTAF1	9044	37	10	93786499	93786499	Silent	SNP	C	T	NA	CJM_SKIN	ENST00000265990.6	p.R1742R	NA	NA	76:144	NA	NA	NA	0	0
CJM	PPRC1	23082	37	10	103908254	103908254	Missense_Mutation	SNP	G	A	NA	CJM_SKIN	ENST00000278070.2	p.R1509H	NA	NA	94:91	NA	NA	NA	3.295e-05	0
CJM	RP11-332O19.5	0	37	10	105005873	105005873	Silent	SNP	T	C	NA	CJM_SKIN	ENST00000441178.2	p.D40D	NA	NA	4:0	NA	NA	NA	1.647e-05	0
CJM	AFAP1L2	84632	37	10	116070160	116070160	Missense_Mutation	SNP	C	T	NA	CJM_SKIN	ENST00000304129.4	p.E279K	NA	NA	85:144	NA	NA	NA	0	0
CJM	SIRT3	23410	37	11	218945	218945	Missense_Mutation	SNP	G	A	NA	CJM_SKIN	ENST00000382743.4	p.R356C	NA	NA	74:100	NA	NA	NA	1.647e-05	0
CJM	ATHL1	80162	37	11	290480	290480	Missense_Mutation	SNP	G	A	NA	CJM_SKIN	ENST00000409548.2	p.R117Q	NA	NA	12:27	NA	NA	NA	2.085e-05	0
CJM	B4GALNT4	338707	37	11	379608	379608	Missense_Mutation	SNP	G	A	NA	CJM_SKIN	ENST00000329962.6	p.A799T	NA	NA	10:3	NA	NA	NA	2.61e-05	0
CJM	PDDC1	347862	37	11	775111	775111	Silent	SNP	G	A	NA	CJM_SKIN	ENST00000319863.8	p.F32F	NA	NA	121:413	NA	NA	NA	0	0
CJM	PNPLA2	57104	37	11	822438	822438	Silent	SNP	T	C	NA	CJM_SKIN	ENST00000336615.4	p.Y176Y	NA	NA	419:373	NA	NA	NA	4.118e-05	0
CJM	PPFIBP2	8495	37	11	7614432	7614432	Missense_Mutation	SNP	G	C	NA	CJM_SKIN	ENST00000299492.4	p.D117H	NA	NA	6:7	NA	NA	NA	0	0
CJM	CLP1	10978	37	11	57428815	57428815	Silent	SNP	G	A	NA	CJM_SKIN	ENST00000302731.4	p.E331E	NA	NA	53:54	NA	80:73	NA	3.295e-05	0
CJM	STX3	6809	37	11	59564754	59564754	Splice_Site	SNP	A	T	NA	CJM_SKIN	ENST00000337979.4		NA	NA	11:3	NA	NA	NA	0	0
CJM	PLA2G16	11145	37	11	63357832	63357832	Missense_Mutation	SNP	C	T	NA	CJM_SKIN	ENST00000323646.5	p.A43T	NA	NA	116:2	NA	NA	NA	3.295e-05	0
CJM	PELI3	246330	37	11	66241243	66241243	Silent	SNP	G	A	NA	CJM_SKIN	ENST00000320740.7	p.L229L	NA	NA	27:60	NA	NA	NA	0	0
CJM	ZDHHC24	254359	37	11	66307203	66307203	Missense_Mutation	SNP	C	T	NA	CJM_SKIN	ENST00000310442.3	p.G218R	NA	NA	158:0	NA	NA	NA	0	0
CJM	ME3	10873	37	11	86152482	86152482	Splice_Site	SNP	C	T	NA	CJM_SKIN	ENST00000393324.3	p.V552I	NA	NA	5:0	NA	NA	NA	0	0
CJM	KIAA1731	85459	37	11	93463064	93463064	Silent	SNP	G	A	NA	CJM_SKIN	ENST00000325212.6	p.V2532V	NA	NA	15:15	NA	NA	NA	0	0
CJM	PANX1	24145	37	11	93862405	93862405	De_novo_Start_OutOfFrame	SNP	G	A	NA	CJM_SKIN	ENST00000227638.3		NA	NA	151:0	NA	NA	NA	0	0
CJM	AMOTL1	154810	37	11	94554934	94554934	Missense_Mutation	SNP	G	T	NA	CJM_SKIN	ENST00000433060.2	p.V454L	NA	NA	225:3	NA	NA	NA	3.308e-05	0
CJM	BIRC3	330	37	11	102195405	102195405	Silent	SNP	C	T	NA	CJM_SKIN	ENST00000263464.3	p.F55F	NA	NA	4:14	NA		NA	0	0
CJM	BIRC3	330	37	11	102195411	102195411	Silent	SNP	C	T	NA	CJM_SKIN	ENST00000263464.3	p.Y57Y	NA	NA	4:13	NA		NA	0	0
CJM	CASP5	838	37	11	104871031	104871031	Silent	SNP	T	C	NA	CJM_SKIN	ENST00000260315.3	p.L303L	NA	NA	2:2	NA	NA	NA	3.295e-05	0
CJM	TBRG1	84897	37	11	124500668	124500668	Silent	SNP	A	G	NA	CJM_SKIN	ENST00000441174.3	p.P288P	NA	NA	178:2	NA	NA	NA	4.943e-05	0
CJM	KIF21A	55605	37	12	39716665	39716665	Missense_Mutation	SNP	G	C	NA	CJM_SKIN	ENST00000361418.5	p.T1159S	NA	NA	87:58	NA	NA	NA	4.118e-05	0
CJM	GXYLT1	283464	37	12	42538278	42538278	Silent	SNP	C	T	NA	CJM_SKIN	ENST00000398675.3	p.V57V	NA	NA	17:5	NA	NA	NA	0	0
CJM	TUBA1A	7846	37	12	49578901	49578901	Silent	SNP	A	G	NA	CJM_SKIN	ENST00000295766.5	p.G416G	NA	NA	6:32	NA	NA	NA	4.118e-05	0
CJM	TROAP	10024	37	12	49723645	49723645	Missense_Mutation	SNP	G	C	NA	CJM_SKIN	ENST00000257909.3	p.Q390H	NA	NA	26:79	NA	NA	NA	0	0
CJM	FAM186B	84070	37	12	49994310	49994310	Silent	SNP	A	G	NA	CJM_SKIN	ENST00000257894.2	p.L371L	NA	NA	6:2	NA	NA	NA	0	0
CJM	C12orf44	0	37	12	52470669	52470669	Missense_Mutation	SNP	C	T	NA	CJM_SKIN	ENST00000336854.4	p.P118S	NA	NA	289:545	NA	NA	NA	0	0
CJM	KRT6C	286887	37	12	52862886	52862886	Missense_Mutation	SNP	G	C	NA	CJM_SKIN	ENST00000252250.6	p.T552S	NA	NA	76:21	NA	NA	NA	0	0
CJM	NACA	4666	37	12	57114029	57114029	Missense_Mutation	SNP	C	G	NA	CJM_SKIN	ENST00000454682.1	p.A429P	NA	NA	10:14	NA	51:112	NA	0	0
CJM	USP15	9958	37	12	62775306	62775306	Silent	SNP	C	T	NA	CJM_SKIN	ENST00000280377.5	p.F317F	NA	NA	45:106	NA	NA	NA	0	0
CJM	ZFC3H1	196441	37	12	72027141	72027141	Missense_Mutation	SNP	T	A	NA	CJM_SKIN	ENST00000378743.3	p.N863I	NA	NA	20:61	NA	NA	NA	0	0
CJM	NAP1L1	4673	37	12	76447618	76447618	Missense_Mutation	SNP	C	A	NA	CJM_SKIN	ENST00000261182.8	p.R234S	NA	NA	274:653	NA	NA	NA	0	0
CJM	NAV3	89795	37	12	78444679	78444679	Silent	SNP	T	C	NA	CJM_SKIN	ENST00000397909.2	p.A756A	NA	NA	3:1	NA	44:17	NA	0	0
CJM	VEZT	55591	37	12	95676352	95676352	Silent	SNP	A	G	NA	CJM_SKIN	ENST00000436874.1	p.S420S	NA	NA	77:166	NA	NA	NA	3.309e-05	0
CJM	GAS2L3	283431	37	12	100994189	100994189	Missense_Mutation	SNP	T	A	NA	CJM_SKIN	ENST00000539410.1	p.S16R	NA	NA	26:58	NA	NA	NA	1.647e-05	0
CJM	PARPBP	55010	37	12	102576350	102576350	Missense_Mutation	SNP	C	G	NA	CJM_SKIN	ENST00000358383.5	p.S403W	NA	NA	26:15	NA	NA	NA	2.472e-05	0
CJM	NT5DC3	51559	37	12	104190768	104190768	Missense_Mutation	SNP	G	C	NA	CJM_SKIN	ENST00000392876.3	p.F219L	NA	NA	7:7	NA	NA	NA	0	0
CJM	UBE3B	89910	37	12	109947480	109947480	Missense_Mutation	SNP	A	T	NA	CJM_SKIN	ENST00000342494.3	p.N568Y	NA	NA	69:32	NA	82:48	NA	0	0
CJM	RBM19	9904	37	12	114400131	114400131	Missense_Mutation	SNP	C	G	NA	CJM_SKIN	ENST00000545145.2	p.R42P	NA	NA	56:35	NA	NA	NA	0	0
CJM	NOS1	4842	37	12	117768208	117768208	Missense_Mutation	SNP	C	T	NA	CJM_SKIN	ENST00000338101.4	p.V223I	NA	NA	5:0	NA	NA	NA	0	0
CJM	ANAPC5	51433	37	12	121757618	121757618	Missense_Mutation	SNP	A	G	NA	CJM_SKIN	ENST00000261819.3	p.W507R	NA	NA	153:292	NA	11:30	NA	3.295e-05	0
CJM	EP400	57634	37	12	132539669	132539669	Silent	SNP	G	A	NA	CJM_SKIN	ENST00000333577.4	p.V2636V	NA	NA	96:157	NA	NA	NA	0	0
CJM	LHFP	10186	37	13	40175211	40175211	Missense_Mutation	SNP	C	T	NA	CJM_SKIN	ENST00000379589.3	p.R48Q	NA	NA	57:68	NA	25:37	NA	1.647e-05	0
CJM	MTRF1	9617	37	13	41797459	41797459	Missense_Mutation	SNP	C	T	NA	CJM_SKIN	ENST00000379480.4	p.R386Q	NA	NA	57:1	NA	NA	NA	4.118e-05	0
CJM	COG3	83548	37	13	46056601	46056601	Missense_Mutation	SNP	C	T	NA	CJM_SKIN	ENST00000349995.5	p.S237L	NA	NA	43:61	NA	NA	NA	0	0
CJM	ANG	283	37	14	21161883	21161883	Missense_Mutation	SNP	A	G	NA	CJM_SKIN	ENST00000336811.6	p.M54V	NA	NA	9:10	NA	NA	NA	0	0
CJM	RNASE8	122665	37	14	21526396	21526396	Silent	SNP	C	T	NA	CJM_SKIN	ENST00000308227.2	p.Y115Y	NA	NA	6:0	NA	NA	NA	0	0
CJM	RNASE8	122665	37	14	21526399	21526399	Silent	SNP	A	G	NA	CJM_SKIN	ENST00000308227.2	p.P116P	NA	NA	5:0	NA	NA	NA	0	0
CJM	HECTD1	25831	37	14	31585647	31585647	Missense_Mutation	SNP	G	T	NA	CJM_SKIN	ENST00000399332.1	p.L1805I	NA	NA	371:341	NA	NA	NA	3.311e-05	0
CJM	FAM177A1	283635	37	14	35550277	35550277	Missense_Mutation	SNP	A	C	NA	CJM_SKIN	ENST00000382406.3	p.Q162P	NA	NA	347:338	NA	NA	NA	0	0
CJM	FANCM	57697	37	14	45639850	45639850	Silent	SNP	A	G	NA	CJM_SKIN	ENST00000267430.5	p.L687L	NA	NA	3:17	NA	61:62	NA	0	0
CJM	KTN1	3895	37	14	56106722	56106722	Splice_Site	SNP	G	A	NA	CJM_SKIN	ENST00000395314.3		NA	NA	47:3	NA	52:70	NA	0	0
CJM	ZFYVE26	23503	37	14	68234511	68234511	Silent	SNP	C	T	NA	CJM_SKIN	ENST00000347230.4	p.V1900V	NA	NA	14:38	NA	NA	NA	1.647e-05	0
CJM	GPATCH2L	55668	37	14	76621180	76621180	Silent	SNP	C	T	NA	CJM_SKIN	ENST00000261530.7	p.C158C	NA	NA	89:101	NA	NA	NA	0	0
CJM	IRF2BPL	64207	37	14	77492401	77492401	Missense_Mutation	SNP	G	C	NA	CJM_SKIN	ENST00000238647.3	p.L579V	NA	NA	160:199	NA	NA	NA	4.371e-05	0
CJM	TTC8	123016	37	14	89336482	89336482	Missense_Mutation	SNP	C	T	NA	CJM_SKIN	ENST00000345383.5	p.A320V	NA	NA	110:171	NA	NA	NA	0	0
CJM	GPR68	8111	37	14	91701233	91701233	Missense_Mutation	SNP	G	C	NA	CJM_SKIN	ENST00000531499.2	p.N54K	NA	NA	5:4	NA	NA	NA	0	0
CJM	MARK3	4140	37	14	103969496	103969496	Missense_Mutation	SNP	C	T	NA	CJM_SKIN	ENST00000429436.2	p.R732W	NA	NA	200:603	NA	8:15	NA	0	0
CJM	TJP1	7082	37	15	30024854	30024854	Silent	SNP	T	C	NA	CJM_SKIN	ENST00000346128.6	p.E634E	NA	NA	235:142	NA	NA	NA	0	0
CJM	TTBK2	146057	37	15	43086859	43086859	Missense_Mutation	SNP	C	G	NA	CJM_SKIN	ENST00000267890.6	p.L321F	NA	NA	49:101	NA	30:74	NA	0	0
CJM	ELL3	80237	37	15	44065355	44065355	Missense_Mutation	SNP	C	T	NA	CJM_SKIN	ENST00000319359.3	p.G385S	NA	NA	53:20	NA	NA	NA	0	0
CJM	GABPB1	2553	37	15	50570931	50570931	Silent	SNP	T	C	NA	CJM_SKIN	ENST00000220429.8	p.Q362Q	NA	NA	93:186	NA	NA	NA	0	0
CJM	TCF12	6938	37	15	57523386	57523386	Missense_Mutation	SNP	C	T	NA	CJM_SKIN	ENST00000267811.5	p.R206C	NA	NA	139:376	NA	38:65	NA	1.647e-05	0
CJM	GLCE	26035	37	15	69548545	69548545	Missense_Mutation	SNP	G	A	NA	CJM_SKIN	ENST00000261858.2	p.E134K	NA	NA	104:217	NA	NA	NA	0	0
CJM	ARID3B	10620	37	15	74836787	74836787	Silent	SNP	A	G	NA	CJM_SKIN	ENST00000346246.5	p.T170T	NA	NA	42:72	NA	NA	NA	0	0
CJM	RASGRF1	5923	37	15	79284055	79284055	Missense_Mutation	SNP	C	T	NA	CJM_SKIN	ENST00000419573.3	p.V1053I	NA	NA	47:32	NA	4:4	NA	1.647e-05	0
CJM	TICRR	90381	37	15	90144734	90144734	Silent	SNP	G	A	NA	CJM_SKIN	ENST00000268138.7	p.L754L	NA	NA	10:20	NA	NA	NA	0	0
CJM	CERS3	204219	37	15	101009620	101009620	Missense_Mutation	SNP	T	A	NA	CJM_SKIN	ENST00000394113.1	p.I270L	NA	NA	52:128	NA	NA	NA	0	0
CJM	ITFG3	83986	37	16	313314	313314	Missense_Mutation	SNP	T	C	NA	CJM_SKIN	ENST00000399932.3	p.V342A	NA	NA	193:106	NA	NA	NA	0	0
CJM	ZSCAN32	54925	37	16	3443696	3443696	Missense_Mutation	SNP	A	C	NA	CJM_SKIN	ENST00000396852.4	p.F162C	NA	NA	43:20	NA	NA	NA	0	0
CJM	ZNF500	26048	37	16	4815730	4815730	Missense_Mutation	SNP	G	A	NA	CJM_SKIN	ENST00000219478.6	p.R84C	NA	NA	7:10	NA	NA	NA	0	0
CJM	NOMO1	23420	37	16	14960452	14960452	Missense_Mutation	SNP	C	G	NA	CJM_SKIN	ENST00000287667.7	p.S570R	NA	NA	172:237	NA	NA	NA	0	0
CJM	ABCC1	4363	37	16	16230430	16230430	Silent	SNP	C	T	NA	CJM_SKIN	ENST00000399410.3	p.H1407H	NA	NA	145:119	NA	NA	NA	0	0
CJM	NOMO2	283820	37	16	18524738	18524738	Silent	SNP	G	A	NA	CJM_SKIN	ENST00000381474.3	p.H1015H	NA	NA	6:16	NA	NA	NA	0	0
CJM	SMG1	23049	37	16	18879626	18879626	Silent	SNP	T	C	NA	CJM_SKIN	ENST00000446231.2	p.L1027L	NA	NA	12:26	NA		NA	0	0
CJM	NPIPB3	23117	37	16	21417989	21417989	Missense_Mutation	SNP	C	G	NA	CJM_SKIN	ENST00000448012.2	p.A210P	NA	NA	34:60	NA	NA	NA	0	0
CJM	ZKSCAN2	342357	37	16	25258157	25258157	Missense_Mutation	SNP	C	A	NA	CJM_SKIN	ENST00000328086.7	p.A454S	NA	NA	17:10	NA	NA	NA	3.295e-05	0
CJM	ZNF720	124411	37	16	31724575	31724575	De_novo_Start_OutOfFrame	SNP	G	A	NA	CJM_SKIN	ENST00000316491.9		NA	NA	7:7	NA	NA	NA	0	0
CJM	MT1M	4499	37	16	56666661	56666661	Silent	SNP	C	T	NA	CJM_SKIN	ENST00000379818.3	p.S6S	NA	NA	7:0	NA	NA	NA	0	0
CJM	MT1M	4499	37	16	56666665	56666665	Missense_Mutation	SNP	A	G	NA	CJM_SKIN	ENST00000379818.3	p.T8A	NA	NA	7:0	NA	NA	NA	0	0
CJM	SLC12A4	6560	37	16	67979404	67979404	Missense_Mutation	SNP	G	A	NA	CJM_SKIN	ENST00000316341.3	p.S967L	NA	NA	134:51	NA	NA	NA	2.471e-05	0
CJM	SLC12A4	6560	37	16	67985112	67985112	Silent	SNP	G	A	NA	CJM_SKIN	ENST00000316341.3	p.L410L	NA	NA	105:58	NA	NA	NA	0	0
CJM	ZFP90	146198	37	16	68597524	68597524	Silent	SNP	G	C	NA	CJM_SKIN	ENST00000570495.1	p.G278G	NA	NA	66:34	NA	NA	NA	0	0
CJM	DDX19B	11269	37	16	70365711	70365711	Silent	SNP	A	G	NA	CJM_SKIN	ENST00000288071.6	p.E370E	NA	NA	3:6	NA	NA	NA	4.118e-05	0
CJM	ZCCHC14	23174	37	16	87445510	87445510	Silent	SNP	C	G	NA	CJM_SKIN	ENST00000268616.4	p.L802L	NA	NA	36:13	NA	NA	NA	0	0
CJM	ZNF276	92822	37	16	89788955	89788955	Silent	SNP	C	T	NA	CJM_SKIN	ENST00000443381.2	p.L74L	NA	NA	27:57	NA	NA	NA	0	0
CJM	ZNF276	92822	37	16	89799801	89799801	Missense_Mutation	SNP	A	C	NA	CJM_SKIN	ENST00000443381.2	p.K421Q	NA	NA	49:106	NA	NA	NA	0	0
CJM	GSG2	83903	37	17	3628434	3628434	Missense_Mutation	SNP	T	C	NA	CJM_SKIN	ENST00000325418.4	p.V402A	NA	NA	24:1	NA	88:0	NA	0	0
CJM	ZZEF1	23140	37	17	3980279	3980279	Silent	SNP	C	A	NA	CJM_SKIN	ENST00000381638.2	p.V998V	NA	NA	29:35	NA	NA	NA	0	0
CJM	ZNF594	84622	37	17	5086078	5086078	Missense_Mutation	SNP	C	T	NA	CJM_SKIN	ENST00000399604.4	p.E492K	NA	NA	22:16	NA	NA	NA	0	0
CJM	RNF112	7732	37	17	19318131	19318131	Silent	SNP	C	A	NA	CJM_SKIN	ENST00000461366.1	p.R353R	NA	NA	6:5	NA	NA	NA	0	0
CJM	NF1	4763	37	17	29588861	29588861	Silent	SNP	G	A	NA	CJM_SKIN	ENST00000358273.4	p.E1570E	NA	NA	70:99	NA	41:46		0	0
CJM	TNS4	84951	37	17	38636989	38636989	Silent	SNP	A	G	NA	CJM_SKIN	ENST00000254051.6	p.S568S	NA	NA	278:516	NA	NA	NA	4.942e-05	0
CJM	HAP1	9001	37	17	39881034	39881034	Missense_Mutation	SNP	C	G	NA	CJM_SKIN	ENST00000310778.5	p.W645C	NA	NA	16:22	NA	NA	NA	0	0
CJM	BRCA1	672	37	17	41243848	41243848	Missense_Mutation	SNP	C	A	NA	CJM_SKIN	ENST00000357654.3	p.V1234L	NA	NA	17:38	NA	29:68		0	0
CJM	CHAD	1101	37	17	48546118	48546118	Silent	SNP	C	A	NA	CJM_SKIN	ENST00000508540.1	p.A19A	NA	NA	4:1	NA	NA	NA	0	0
CJM	TOM1L1	10040	37	17	53007494	53007494	Missense_Mutation	SNP	G	A	NA	CJM_SKIN	ENST00000575882.1	p.E261K	NA	NA	196:482	NA	NA	NA	0	0
CJM	BCAS3	54828	37	17	58967124	58967124	Missense_Mutation	SNP	G	A	NA	CJM_SKIN	ENST00000390652.5	p.E244K	NA	NA	20:74	NA	NA	NA	0	0
CJM	CCDC40	55036	37	17	78014010	78014010	Missense_Mutation	SNP	G	T	NA	CJM_SKIN	ENST00000397545.4	p.V165F	NA	NA	6:4	NA	NA	NA	0	0
CJM	ALYREF	10189	37	17	79849400	79849400	Missense_Mutation	SNP	G	C	NA	CJM_SKIN	ENST00000331204.4	p.I12M	NA	NA	13:30	NA	NA	NA	0	0
CJM	SOGA2	0	37	18	8831779	8831779	Nonsense_Mutation	SNP	G	T	NA	CJM_SKIN	ENST00000518815.1	p.E958*	NA	NA	53:122	NA	NA	NA	0	0
CJM	TPGS1	91978	37	19	507816	507816	Missense_Mutation	SNP	C	T	NA	CJM_SKIN	ENST00000359315.5	p.H104Y	NA	NA	21:21	NA	NA	NA	0	0
CJM	R3HDM4	91300	37	19	899663	899663	Silent	SNP	C	T	NA	CJM_SKIN	ENST00000361574.5	p.E195E	NA	NA	299:334	NA	NA	NA	2.48e-05	0
CJM	TLE2	7089	37	19	3015711	3015711	Silent	SNP	C	T	NA	CJM_SKIN	ENST00000262953.6	p.P206P	NA	NA	6:4	NA	NA	NA	4.956e-05	0
CJM	DPP9	91039	37	19	4702615	4702615	Splice_Site	SNP	C	G	NA	CJM_SKIN	ENST00000598800.1	p.G266R	NA	NA	141:182	NA	NA	NA	0	0
CJM	PEX11G	92960	37	19	7550772	7550772	Missense_Mutation	SNP	A	T	NA	CJM_SKIN	ENST00000221480.1	p.D67E	NA	NA	16:22	NA	NA	NA	4.118e-05	0
CJM	CAMSAP3	57662	37	19	7682924	7682924	Missense_Mutation	SNP	G	C	NA	CJM_SKIN	ENST00000160298.4	p.G1244A	NA	NA	17:26	NA	NA	NA	0	0
CJM	TYK2	7297	37	19	10464834	10464834	Missense_Mutation	SNP	G	C	NA	CJM_SKIN	ENST00000525621.1	p.A931G	NA	NA	81:79	NA	17:16	NA	0	0
CJM	TMEM221	100130519	37	19	17556068	17556068	Missense_Mutation	SNP	G	A	NA	CJM_SKIN	ENST00000341130.5	p.R116C	NA	NA	3:3	NA	NA	NA	0	0
CJM	SPINT2	10653	37	19	38755556	38755556	Silent	SNP	G	A	NA	CJM_SKIN	ENST00000301244.7	p.R8R	NA	NA	751:9	NA	NA	NA	0	0
CJM	ZNF175	7728	37	19	52091329	52091329	Missense_Mutation	SNP	C	A	NA	CJM_SKIN	ENST00000262259.2	p.T582K	NA	NA	15:0	NA	NA	NA	0	0
CJM	CNOT3	4849	37	19	54659046	54659046	Splice_Site	SNP	G	A	NA	CJM_SKIN	ENST00000406403.1		NA	NA	84:10	NA	NA	NA	0	0
CJM	TGIF2	60436	37	20	35207224	35207224	Missense_Mutation	SNP	C	A	NA	CJM_SKIN	ENST00000373874.2	p.A16E	NA	NA	74:26	NA	NA	NA	0	0
CJM	TGIF2	60436	37	20	35219545	35219545	Missense_Mutation	SNP	C	T	NA	CJM_SKIN	ENST00000373874.2	p.P142L	NA	NA	12:74	NA	NA	NA	0	0
CJM	ARFGEF2	10564	37	20	47582443	47582443	Missense_Mutation	SNP	G	C	NA	CJM_SKIN	ENST00000371917.4	p.E314D	NA	NA	185:47	NA	NA	NA	0	0
CJM	CLTCL1	8218	37	22	19230298	19230298	Splice_Site	SNP	C	G	NA	CJM_SKIN	ENST00000263200.10	p.K227N	NA	NA	3:14	NA	141:26	NA	0	0
CJM	ARVCF	421	37	22	19960779	19960779	Silent	SNP	C	G	NA	CJM_SKIN	ENST00000263207.3	p.P767P	NA	NA	81:575	NA	NA	NA	0	0
CJM	BCR	613	37	22	23652528	23652528	Silent	SNP	G	A	NA	CJM_SKIN	ENST00000305877.8	p.S1030S	NA	NA	572:137	NA		NA	2.004e-05	0
CJM	MTMR3	8897	37	22	30416350	30416350	Missense_Mutation	SNP	G	A	NA	CJM_SKIN	ENST00000401950.2	p.R901K	NA	NA	40:49	NA	NA	NA	1.647e-05	0
CJM	TBC1D10A	83874	37	22	30695433	30695433	Splice_Site	SNP	G	A	NA	CJM_SKIN	ENST00000215790.7	p.D139D	NA	NA	47:57	NA	NA	NA	2.471e-05	0
CJM	JOSD1	9929	37	22	39085107	39085107	Silent	SNP	G	A	NA	CJM_SKIN	ENST00000216039.5	p.N114N	NA	NA	134:162	NA	NA	NA	4.118e-05	0
CJM	RANGAP1	5905	37	22	41664119	41664119	Silent	SNP	G	A	NA	CJM_SKIN	ENST00000455915.2	p.T94T	NA	NA	380:396	NA	NA	NA	1.727e-05	0
CJM	ARSD	414	37	0	2827943	2827943	Missense_Mutation	SNP	C	A	NA	CJM_SKIN	ENST00000381154.1	p.G405C	NA	NA	79:73	NA	NA	NA	0	0
CJM	PRRG1	5638	37	0	37312702	37312702	Missense_Mutation	SNP	G	A	NA	CJM_SKIN	ENST00000542554.1	p.R162H	NA	NA	43:0	NA	NA	NA	3.295e-05	0
CJM	MAGED1	9500	37	0	51638343	51638343	Silent	SNP	C	G	NA	CJM_SKIN	ENST00000375722.1	p.V80V	NA	NA	30:78	NA	NA	NA	0	0
CJM	DOCK11	139818	37	0	117815024	117815024	Missense_Mutation	SNP	C	T	NA	CJM_SKIN	ENST00000276202.7	p.S1892L	NA	NA	20:38	NA	NA	NA	0	0
CJM	GABRQ	55879	37	0	151815545	151815545	Missense_Mutation	SNP	G	T	NA	CJM_SKIN	ENST00000370306.2	p.S148I	NA	NA	13:9	NA	NA	NA	0	0
CJM	ARHGAP4	393	37	0	153175289	153175289	Missense_Mutation	SNP	G	A	NA	CJM_SKIN	ENST00000350060.5	p.R774W	NA	NA	3:1	NA	NA	NA	4.159e-05	0
CJM	VAMP7	6845	37	0	155127785	155127785	Missense_Mutation	SNP	C	T	NA	CJM_SKIN	ENST00000286448.6	p.R72C	NA	NA	260:1	NA	NA	NA	2.471e-05	0
CJM	RPL22	6146	37	1	6257780	6257780	Nonsense_Mutation	SNP	G	A	NA	CJM_SKIN	ENST00000234875.4	p.Q17*	NA	NA		NA	78:34	NA	0	0
CJM	TNFRSF8	943	37	1	12186061	12186061	Missense_Mutation	SNP	G	A	NA	CJM_SKIN	ENST00000263932.2	p.A403T	NA	NA		NA	14:41	NA	8.236e-06	0
CJM	FPGT-TNNI3K	100526835	37	1	74716436	74716436	Missense_Mutation	SNP	C	G	NA	CJM_SKIN	ENST00000370899.3	p.H207D	NA	NA		NA	97:46	NA	2.471e-05	0
CJM	AFF3	3899	37	2	100209752	100209752	Missense_Mutation	SNP	C	T	NA	CJM_SKIN	ENST00000409236.2	p.A791T	NA	NA		NA	11:1	NA	4.942e-05	0
CJM	CNTN6	27255	37	3	1363404	1363404	Missense_Mutation	SNP	T	G	NA	CJM_SKIN	ENST00000446702.2	p.S278A	NA	NA		NA	18:12	NA	8.237e-06	0
CJM	ATP13A5	344905	37	3	193049038	193049038	Silent	SNP	C	T	NA	CJM_SKIN	ENST00000342358.4	p.V445V	NA	NA		NA	71:81	NA	8.237e-06	0
CJM	CDKL3	51265	37	5	133702170	133702170	Silent	SNP	G	A	NA	CJM_SKIN	ENST00000265334.4	p.Y15Y	NA	NA		NA	124:58	NA	0	0
CJM	VPS13B	157680	37	8	100711974	100711974	Missense_Mutation	SNP	G	A	NA	CJM_SKIN	ENST00000358544.2	p.V2115M	NA	NA		NA	57:179	NA	8.236e-06	0
CJM	CARD9	64170	37	9	139265488	139265488	Missense_Mutation	SNP	G	C	NA	CJM_SKIN	ENST00000371732.5	p.I144M	NA	NA		NA	20:26	NA	0	0
CJM	CYSLTR2	57105	37	13	49281232	49281232	Silent	SNP	C	T	NA	CJM_SKIN	ENST00000282018.3	p.F93F	NA	NA		NA	71:84	NA	0	0
CJM	CYSLTR2	57105	37	13	49281592	49281592	Silent	SNP	A	T	NA	CJM_SKIN	ENST00000282018.3	p.P213P	NA	NA		NA	12:67	NA	0	0
CJM	STAT5B	6777	37	17	40362461	40362461	Nonsense_Mutation	SNP	C	A	NA	CJM_SKIN	ENST00000293328.3	p.E579*	NA	NA		NA	39:102	NA	0	0
CJM	STAT5B	6777	37	17	40362462	40362462	Missense_Mutation	SNP	C	T	NA	CJM_SKIN	ENST00000293328.3	p.M578I	NA	NA		NA	40:106	NA	0	0
CJM	LAMA1	284217	37	18	6992581	6992581	Missense_Mutation	SNP	T	C	NA	CJM_SKIN	ENST00000389658.3	p.Q1716R	NA	NA		NA	95:41	NA	0	0
CJM	PTPRT	11122	37	20	41419934	41419934	Silent	SNP	G	A	NA	CJM_SKIN	ENST00000373187.1	p.G129G	NA	NA		NA	7:0	NA	0	0
CJM	WNK3	65267	37	0	54334494	54334494	Missense_Mutation	SNP	G	T	NA	CJM_SKIN	ENST00000375159.2	p.A317D	NA	NA		NA	17:26	NA	0	0
CJM	NDC1	55706	37	1	54291558	54291559	Frame_Shift_Ins	INS	-	A	NA	CJM_SKIN	ENST00000371429.3	p.F169fs	NA	NA	26:185	NA	NA	NA	0	0
CJM	MAGI3	260425	37	1	114226067	114226068	Frame_Shift_Ins	INS	-	A	NA	CJM_SKIN	ENST00000307546.9	p.Q1293fs	NA	NA	5:21	NA	NA	NA	0	0
CJM	C1orf21	81563	37	1	184567581	184567582	Frame_Shift_Ins	INS	-	A	NA	CJM_SKIN	ENST00000235307.6	p.E105fs	NA	NA	8:35	NA	NA	NA	0	0
CJM	NVL	4931	37	1	224505443	224505443	Frame_Shift_Del	DEL	T	-	NA	CJM_SKIN	ENST00000281701.6	p.E79fs	NA	NA	25:143	NA	NA	NA	0	0
CJM	GCFC2	6936	37	2	75917100	75917101	Frame_Shift_Ins	INS	-	T	NA	CJM_SKIN	ENST00000321027.3	p.S445fs	NA	NA	9:48	NA	NA	NA	0	0
CJM	NMU	10874	37	4	56502273	56502274	In_Frame_Ins	INS	-	AGC	NA	CJM_SKIN	ENST00000264218.3	p.29_29L>LL	NA	NA	22:12	NA	NA	NA	0	0
CJM	ALPK1	80216	37	4	113352620	113352629	Frame_Shift_Del	DEL	TTCATTGCAT	-	NA	CJM_SKIN	ENST00000458497.1	p.HSLH639fs	NA	NA	10:59	NA	37:109	NA	0	0
CJM	FOXD1	2297	37	5	72743299	72743300	Frame_Shift_Ins	INS	-	GC	NA	CJM_SKIN	ENST00000499003.3	p.R297fs	NA	NA	3:1	NA	NA	NA	1	0
CJM	DBN1	1627	37	5	176887556	176887643	Splice_Site	DEL	CCTGAGGGCACGAGGAAAAGGTTGGGGCTGGGCCAGGCAAGCTGAGATAGCCCTGTCTGCCTCACCTGGCTGGTGCCCCCAGCTCTCA	-	NA	CJM_SKIN	ENST00000309007.5	p.*278fs	NA	NA	360:13	NA		NA	0	0
CJM	IL20RA	53832	37	6	137325822	137325823	Frame_Shift_Ins	INS	-	A	NA	CJM_SKIN	ENST00000316649.5	p.S267fs	NA	NA	9:44	NA	NA	NA	0	0
CJM	CCDC136	64753	37	7	128434431	128434436	In_Frame_Del	DEL	GAGGAA	-	NA	CJM_SKIN	ENST00000297788.4	p.EE24del	NA	NA	5:1	NA	NA	NA	0.0008318	0
CJM	SH2D4A	63898	37	8	19231104	19231105	Frame_Shift_Del	DEL	AG	-	NA	CJM_SKIN	ENST00000265807.3	p.E329fs	NA	NA	28:187	NA	NA	NA	0	0
CJM	POMT1	10585	37	9	134398349	134398359	Frame_Shift_Del	DEL	CCTGGTGGTGG	-	NA	CJM_SKIN	ENST00000372228.3	p.ALVVA700fs	NA	NA	28:74	NA	NA	NA	0	0
CJM	CSTF2T	23283	37	10	53457664	53457678	In_Frame_Del	DEL	TGTATACCTCCTCCT	-	NA	CJM_SKIN	ENST00000331173.4	p.544_549QGGGIQ>Q	NA	NA	33:64	NA	NA	NA	0.002143	0
CJM	VDAC2	7417	37	10	76970937	76970938	Frame_Shift_Del	DEL	TT	-	NA	CJM_SKIN	ENST00000332211.6	p.C8fs	NA	NA	151:478	NA	NA	NA	0	0
CJM	FANCM	57697	37	14	45645901	45645902	Frame_Shift_Ins	INS	-	A	NA	CJM_SKIN	ENST00000267430.5	p.AK1315fs	NA	NA	5:12	NA		NA	0	0
CJM	KRT19	3880	37	17	39681138	39681139	Frame_Shift_Del	DEL	CC	-	NA	CJM_SKIN	ENST00000361566.3	p.G206fs	NA	NA	6:12	NA	NA	NA	0	0
CJM	KRT19	3880	37	17	39681140	39681141	Frame_Shift_Ins	INS	-	TC	NA	CJM_SKIN	ENST00000361566.3	p.E205fs	NA	NA	6:12	NA	NA	NA	0	0
CJM	ANKRD12	23253	37	18	9258435	9258437	In_Frame_Del	DEL	GAT	-	NA	CJM_SKIN	ENST00000262126.4	p.D1725del	NA	NA	52:143	NA	NA	NA	1.647e-05	0
CJM	MCM8	84515	37	20	5953799	5953801	In_Frame_Del	DEL	TTG	-	NA	CJM_SKIN	ENST00000378896.3	p.V453del	NA	NA	24:37	NA	NA	NA	0	0
CJM	SERPIND1	3053	37	22	21138514	21138515	Frame_Shift_Ins	INS	-	A	NA	CJM_SKIN	ENST00000215727.5	p.Q382fs	NA	NA	12:67	NA	NA	NA	0	0
CJM	POLA1	5422	37	0	24717586	24717587	Frame_Shift_Ins	INS	-	A	NA	CJM_SKIN	ENST00000379059.3	p.E24fs	NA	NA	7:21	NA	NA	NA	0	0
CJM	TCEA1	6917	37	8	54900712	54900712	Frame_Shift_Del	DEL	T	-	NA	CJM_SKIN	ENST00000521604.2	p.K143fs	NA	NA		NA	45:104	NA	0	0
CJM	PCDH15	65217	37	10	55582178	55582204	In_Frame_Del	DEL	CAGGAGGAGGAGCAAGAGGAGCAGGAG	-	NA	CJM_SKIN	ENST00000320301.6	p.APAPLAPPP1761del	NA	NA		NA	49:67	NA	4.974e-05	0
COLO679	BRAF	673	37	7	140453136	140453136	Missense_Mutation	SNP	A	T	NA	COLO679_SKIN	ENST00000288602.6	p.V600E	NA	NA	29:14	136:52	92:40		1.647e-05	784
COLO679	SLCO5A1	81796	37	8	70585410	70585410	Silent	SNP	G	A	NA	COLO679_SKIN	ENST00000260126.4	p.F747F	NA	NA	12:11	99:84	NA	NA	0	9
COLO679	SLCO1B3	28234	37	12	21011428	21011428	Silent	SNP	G	A	NA	COLO679_SKIN	ENST00000381545.3	p.P94P	NA	NA		72:62	NA	NA	1.647e-05	8
COLO679	CSMD2	114784	37	1	34276407	34276407	Silent	SNP	G	A	NA	COLO679_SKIN	ENST00000338325.1	p.F18F	NA	NA		27:33	NA	NA	0	7
COLO679	SOX7	83595	37	8	10583419	10583419	Silent	SNP	G	A	NA	COLO679_SKIN	ENST00000304501.1	p.F332F	NA	NA		7:10	NA	NA	0	7
COLO679	OR6N1	128372	37	1	158735788	158735788	Missense_Mutation	SNP	G	A	NA	COLO679_SKIN	ENST00000335094.2	p.P229S	NA	NA		50:98	NA	NA	0	6
COLO679	ZFHX4	79776	37	8	77616716	77616716	Silent	SNP	C	T	NA	COLO679_SKIN	ENST00000521891.2	p.I131I	NA	NA	2:1	60:65	NA	NA	0.0004302	6
COLO679	TMEM67	91147	37	8	94815880	94815880	Nonsense_Mutation	SNP	C	T	NA	COLO679_SKIN	ENST00000453321.3	p.R764*	NA	NA	43:105	46:38	NA	NA	0	6
COLO679	PLCZ1	89869	37	12	18876418	18876418	Missense_Mutation	SNP	C	T	NA	COLO679_SKIN	ENST00000266505.7	p.R65Q	NA	NA		66:59	NA	NA	1.648e-05	5
COLO679	OR4M2	390538	37	15	22368704	22368704	Silent	SNP	C	T	NA	COLO679_SKIN	ENST00000332663.2	p.I43I	NA	NA		145:155	NA	NA	1.647e-05	5
COLO679	MAP3K5	4217	37	6	137019667	137019667	Missense_Mutation	SNP	G	A	NA	COLO679_SKIN	ENST00000359015.4	p.R256C	NA	NA	23:0	70:0	111:0	NA	0	5
COLO679	OPRK1	4986	37	8	54142271	54142271	Silent	SNP	G	A	NA	COLO679_SKIN	ENST00000265572.3	p.I243I	NA	NA		33:26	NA	NA	0	5
COLO679	KCNT2	343450	37	1	196438197	196438197	Splice_Site	SNP	C	T	NA	COLO679_SKIN	ENST00000294725.9	p.G129E	NA	NA		19:5	NA	NA	0	4
COLO679	PPP2R2A	5520	37	8	26221326	26221326	Nonsense_Mutation	SNP	C	T	NA	COLO679_SKIN	ENST00000380737.3	p.R298*	NA	NA	31:183	40:52	NA	NA	0	4
COLO679	APBB1IP	54518	37	10	26800768	26800768	Silent	SNP	C	T	NA	COLO679_SKIN	ENST00000376236.4	p.F208F	NA	NA		6:44		NA	0.0005189	4
COLO679	HLA-F	3134	37	6	29693049	29693049	Silent	SNP	C	T	NA	COLO679_SKIN	ENST00000376861.1	p.H284H	NA	NA	4:32		NA	NA	0.0001071	4
COLO679	NTNG1	22854	37	1	107691238	107691238	Missense_Mutation	SNP	C	G	NA	COLO679_SKIN	ENST00000370068.1	p.S8W	NA	NA		54:76	NA	NA	0	3
COLO679	OR10K1	391109	37	1	158435844	158435844	Missense_Mutation	SNP	C	T	NA	COLO679_SKIN	ENST00000289451.2	p.H165Y	NA	NA		118:64	NA	NA	0	3
COLO679	OR51G2	81282	37	11	4936713	4936713	Missense_Mutation	SNP	G	A	NA	COLO679_SKIN	ENST00000322013.3	p.H61Y	NA	NA		26:44	NA	NA	0	3
COLO679	C12orf55	0	37	12	97043713	97043713	Missense_Mutation	SNP	G	A	NA	COLO679_SKIN	ENST00000524981.4	p.E1579K	NA	NA		43:46	NA	NA	0	3
COLO679	MARCH10	162333	37	17	60814507	60814507	Missense_Mutation	SNP	C	T	NA	COLO679_SKIN	ENST00000311269.5	p.G241E	NA	NA		54:100	NA	NA	0	3
COLO679	NRXN1	9378	37	2	50724786	50724786	Missense_Mutation	SNP	C	T	NA	COLO679_SKIN	ENST00000406316.2	p.R855Q	NA	NA		134:133	NA	NA	0	3
COLO679	TRANK1	9881	37	3	36897248	36897248	Missense_Mutation	SNP	G	A	NA	COLO679_SKIN	ENST00000429976.2	p.T1278M	NA	NA		164:126	NA	NA	1.653e-05	3
COLO679	ACOX3	8310	37	4	8401376	8401376	Silent	SNP	G	A	NA	COLO679_SKIN	ENST00000356406.5	p.F260F	NA	NA	30:31	12:19	NA	NA	3.295e-05	3
COLO679	GHR	2690	37	5	42718918	42718918	Missense_Mutation	SNP	C	T	NA	COLO679_SKIN	ENST00000230882.4	p.H437Y	NA	NA	57:66	35:27	53:38	NA	0	3
COLO679	HCN1	348980	37	5	45262140	45262140	Silent	SNP	C	T	NA	COLO679_SKIN	ENST00000303230.4	p.P852P	NA	NA		19:32	NA	NA	0	3
COLO679	FBN2	2201	37	5	127681271	127681271	Missense_Mutation	SNP	G	A	NA	COLO679_SKIN	ENST00000508053.1	p.R999C	NA	NA	2:1	34:27	90:64	NA	0	3
COLO679	CDHR2	54825	37	5	176016391	176016391	Silent	SNP	G	A	NA	COLO679_SKIN	ENST00000510636.1	p.R1023R	NA	NA	13:4	25:25	NA	NA	8.254e-06	3
COLO679	PLXNA4	91584	37	7	131982903	131982903	Missense_Mutation	SNP	C	T	NA	COLO679_SKIN	ENST00000359827.3	p.D484N	NA	NA		62:20	NA	NA	0	3
COLO679	ALDOB	229	37	9	104193159	104193159	Missense_Mutation	SNP	C	T	NA	COLO679_SKIN	ENST00000374855.4	p.R4Q	NA	NA		16:21	NA	NA	2.471e-05	3
COLO679	ATXN7L2	127002	37	1	110030320	110030320	Silent	SNP	C	T	NA	COLO679_SKIN	ENST00000369870.3	p.I198I	NA	NA	8:10	45:36	NA	NA	0.0001483	3
COLO679	HEATR5B	54497	37	2	37208634	37208635	Stop_Codon_Ins	INS	-	A	NA	COLO679_SKIN	ENST00000233099.5		NA	NA	9:50		NA	NA	0	3
COLO679	PLCH2	9651	37	1	2422717	2422717	Silent	SNP	G	A	NA	COLO679_SKIN	ENST00000419816.2	p.E534E	NA	NA		32:35	NA	NA	0	0
COLO679	NPHP4	261734	37	1	5925287	5925287	Missense_Mutation	SNP	G	A	NA	COLO679_SKIN	ENST00000378156.4	p.H1231Y	NA	NA	10:15		NA	NA	0	0
COLO679	ZBTB48	3104	37	1	6648816	6648816	Splice_Site	SNP	C	T	NA	COLO679_SKIN	ENST00000377674.4	p.A561V	NA	NA	14:34	8:18	NA	NA	0	0
COLO679	ZBTB48	3104	37	1	6648817	6648817	Splice_Site	SNP	C	T	NA	COLO679_SKIN	ENST00000377674.4	p.A561A	NA	NA	15:32	8:18	NA	NA	0	0
COLO679	SLC45A1	50651	37	1	8390815	8390815	Missense_Mutation	SNP	G	A	NA	COLO679_SKIN	ENST00000471889.1	p.G421D	NA	NA		16:12	NA	NA	8.237e-06	0
COLO679	MASP2	10747	37	1	11102997	11102997	Missense_Mutation	SNP	G	A	NA	COLO679_SKIN	ENST00000400897.3	p.T275I	NA	NA		33:33	NA	NA	0	0
COLO679	PRDM2	7799	37	1	14105850	14105850	Silent	SNP	C	T	NA	COLO679_SKIN	ENST00000235372.7	p.G520G	NA	NA	47:31	18:14	NA	NA	0	0
COLO679	PRDM2	7799	37	1	14105851	14105851	Missense_Mutation	SNP	C	T	NA	COLO679_SKIN	ENST00000235372.7	p.L521F	NA	NA	50:31	18:14	NA	NA	0	0
COLO679	SPEN	23013	37	1	16261247	16261247	Missense_Mutation	SNP	C	T	NA	COLO679_SKIN	ENST00000375759.3	p.P2838S	NA	NA	90:105	18:9	46:74	NA	0	0
COLO679	SPEN	23013	37	1	16265831	16265831	Missense_Mutation	SNP	C	T	NA	COLO679_SKIN	ENST00000375759.3	p.S3635F	NA	NA	200:112	69:70	128:91	NA	0	0
COLO679	PADI4	23569	37	1	17657518	17657518	Silent	SNP	C	T	NA	COLO679_SKIN	ENST00000375448.4	p.V49V	NA	NA		15:13	NA	NA	8.236e-06	0
COLO679	VWA5B1	127731	37	1	20645214	20645214	Splice_Site	SNP	G	A	NA	COLO679_SKIN	ENST00000375079.2	p.E281K	NA	NA		3:6	NA	NA	0	0
COLO679	TRIM63	84676	37	1	26380403	26380403	Silent	SNP	G	A	NA	COLO679_SKIN	ENST00000374272.3	p.S344S	NA	NA		34:47	NA	NA	0	0
COLO679	TRIM63	84676	37	1	26380404	26380404	Missense_Mutation	SNP	G	A	NA	COLO679_SKIN	ENST00000374272.3	p.S344F	NA	NA		35:49	NA	NA	0	0
COLO679	NUDC	10726	37	1	27269370	27269370	Silent	SNP	C	T	NA	COLO679_SKIN	ENST00000321265.5	p.V185V	NA	NA	256:550	8:4	NA	NA	0	0
COLO679	MAP3K6	9064	37	1	27691298	27691298	Missense_Mutation	SNP	G	A	NA	COLO679_SKIN	ENST00000493901.1	p.S149F	NA	NA	15:37	12:12		267:351	0	0
COLO679	PTAFR	5724	37	1	28477368	28477368	Silent	SNP	G	A	NA	COLO679_SKIN	ENST00000373857.3	p.F55F	NA	NA		23:14	NA	NA	0	0
COLO679	OPRD1	4985	37	1	29189522	29189522	Silent	SNP	C	T	NA	COLO679_SKIN	ENST00000234961.2	p.I282I	NA	NA	6:4	4:2	NA	NA	0	0
COLO679	AGO3	192669	37	1	36479318	36479318	Missense_Mutation	SNP	G	A	NA	COLO679_SKIN	ENST00000373191.4	p.V413I	NA	NA	8:22	52:53	NA	NA	4.118e-05	0
COLO679	TEKT2	27285	37	1	36550640	36550640	Nonsense_Mutation	SNP	C	T	NA	COLO679_SKIN	ENST00000207457.3	p.Q40*	NA	NA		24:19	NA	NA	0	0
COLO679	CSF3R	1441	37	1	36935276	36935276	Missense_Mutation	SNP	C	G	NA	COLO679_SKIN	ENST00000373106.1	p.R484T	NA	NA		24:37	53:41	NA	0	0
COLO679	PPIE	10450	37	1	40211074	40211074	Missense_Mutation	SNP	T	C	NA	COLO679_SKIN	ENST00000324379.5	p.S138P	NA	NA		15:17	NA	NA	8.236e-06	0
COLO679	DPH2	1802	37	1	44437478	44437478	Missense_Mutation	SNP	C	T	NA	COLO679_SKIN	ENST00000255108.3	p.H302Y	NA	NA		12:10	NA	NA	8.236e-06	0
COLO679	SLC6A9	6536	37	1	44463345	44463345	Missense_Mutation	SNP	G	A	NA	COLO679_SKIN	ENST00000360584.2	p.R665C	NA	NA	5:5	14:18	NA	NA	0	0
COLO679	TEX38	374973	37	1	47138832	47138832	Missense_Mutation	SNP	G	A	NA	COLO679_SKIN	ENST00000334122.4	p.E109K	NA	NA		11:7	NA	NA	3.767e-05	0
COLO679	FOXD2	2306	37	1	47904305	47904305	Missense_Mutation	SNP	G	T	NA	COLO679_SKIN	ENST00000334793.5	p.E166D	NA	NA	9:9	32:32	NA	NA	4.942e-05	0
COLO679	ZFYVE9	9372	37	1	52759279	52759279	Missense_Mutation	SNP	G	T	NA	COLO679_SKIN	ENST00000371591.1	p.Q1060H	NA	NA		45:54	66:120	NA	8.236e-06	0
COLO679	DAB1	1600	37	1	57537997	57537997	Missense_Mutation	SNP	C	T	NA	COLO679_SKIN	ENST00000371231.1	p.E133K	NA	NA		41:50	66:57	NA	0	0
COLO679	NFIA	4774	37	1	61554019	61554019	Silent	SNP	C	T	NA	COLO679_SKIN	ENST00000403491.3	p.L76L	NA	NA	2:5	75:81	54:67	NA	0	0
COLO679	C1orf173	0	37	1	75072487	75072487	Silent	SNP	C	T	NA	COLO679_SKIN	ENST00000326665.5	p.G429G	NA	NA		136:126	NA	NA	0	0
COLO679	SLC44A5	204962	37	1	75683630	75683630	Silent	SNP	G	A	NA	COLO679_SKIN	ENST00000370855.5	p.S515S	NA	NA		30:38	NA	NA	8.238e-06	0
COLO679	ST6GALNAC5	81849	37	1	77509962	77509962	Missense_Mutation	SNP	C	T	NA	COLO679_SKIN	ENST00000477717.1	p.S112F	NA	NA		14:9	NA	NA	0	0
COLO679	GBP7	388646	37	1	89617953	89617953	Missense_Mutation	SNP	G	A	NA	COLO679_SKIN	ENST00000294671.2	p.S208L	NA	NA		51:40	NA	NA	0	0
COLO679	ARHGAP29	9411	37	1	94668201	94668201	Missense_Mutation	SNP	G	A	NA	COLO679_SKIN	ENST00000260526.6	p.R348C	NA	NA		58:59	80:56	NA	8.237e-06	0
COLO679	PRPF38B	55119	37	1	109242274	109242274	Missense_Mutation	SNP	C	T	NA	COLO679_SKIN	ENST00000370025.4	p.H425Y	NA	NA		14:23	NA	NA	0	0
COLO679	CTTNBP2NL	55917	37	1	112999578	112999578	Silent	SNP	C	T	NA	COLO679_SKIN	ENST00000271277.6	p.S488S	NA	NA		26:34	NA	NA	0	0
COLO679	RSBN1	54665	37	1	114340509	114340509	Silent	SNP	G	A	NA	COLO679_SKIN	ENST00000261441.5	p.L285L	NA	NA	8:16	93:107	NA	NA	0	0
COLO679	WDR3	10885	37	1	118486231	118486231	Missense_Mutation	SNP	C	T	NA	COLO679_SKIN	ENST00000349139.5	p.S437F	NA	NA	219:134	33:30	NA	NA	0	0
COLO679	WDR3	10885	37	1	118486232	118486232	Silent	SNP	C	T	NA	COLO679_SKIN	ENST00000349139.5	p.S437S	NA	NA	219:135	33:31	NA	NA	0	0
COLO679	SPAG17	200162	37	1	118634278	118634278	Missense_Mutation	SNP	C	T	NA	COLO679_SKIN	ENST00000336338.5	p.R437Q	NA	NA		24:26	NA	NA	1.648e-05	0
COLO679	NOTCH2	4853	37	1	120468187	120468187	Missense_Mutation	SNP	G	A	NA	COLO679_SKIN	ENST00000256646.2	p.P1418S	NA	NA	103:176	18:11	3:12	162:342	0	0
COLO679	NOTCH2	4853	37	1	120468188	120468188	Silent	SNP	G	A	NA	COLO679_SKIN	ENST00000256646.2	p.P1417P	NA	NA	106:173	18:11	3:12	162:339	0	0
COLO679	PDE4DIP	9659	37	1	144918853	144918853	Missense_Mutation	SNP	G	A	NA	COLO679_SKIN	ENST00000369354.3	p.H445Y	NA	NA		204:923		NA	0	0
COLO679	NUDT17	200035	37	1	145587415	145587415	Missense_Mutation	SNP	A	C	NA	COLO679_SKIN	ENST00000334513.5	p.V222G	NA	NA		8:35	NA	NA	0	0
COLO679	CERS2	29956	37	1	150939593	150939593	Missense_Mutation	SNP	G	A	NA	COLO679_SKIN	ENST00000271688.6	p.T233I	NA	NA	223:652	57:93	NA	NA	0	0
COLO679	CRTC2	200186	37	1	153921751	153921751	Missense_Mutation	SNP	A	T	NA	COLO679_SKIN	ENST00000368633.1	p.L505Q	NA	NA	77:187	9:27	NA	NA	0	0
COLO679	OR10K2	391107	37	1	158390461	158390461	Missense_Mutation	SNP	G	A	NA	COLO679_SKIN	ENST00000314902.2	p.L66F	NA	NA		150:70	NA	NA	0	0
COLO679	MNDA	4332	37	1	158815578	158815578	Missense_Mutation	SNP	G	A	NA	COLO679_SKIN	ENST00000368141.4	p.E258K	NA	NA		32:73	NA	NA	0	0
COLO679	OR10J1	26476	37	1	159410392	159410392	Nonsense_Mutation	SNP	C	T	NA	COLO679_SKIN	ENST00000423932.3	p.Q282*	NA	NA		100:50	NA	NA	0	0
COLO679	APCS	325	37	1	159557938	159557938	Missense_Mutation	SNP	C	T	NA	COLO679_SKIN	ENST00000255040.2	p.H38Y	NA	NA		92:42	NA	NA	0	0
COLO679	ATP1A2	477	37	1	160093133	160093133	Nonsense_Mutation	SNP	G	A	NA	COLO679_SKIN	ENST00000361216.3	p.W103*	NA	NA		44:123	NA	NA	0	0
COLO679	FCRLA	84824	37	1	161680609	161680609	Missense_Mutation	SNP	C	T	NA	COLO679_SKIN	ENST00000236938.6	p.H64Y	NA	NA	257:383	26:47	NA	NA	0	0
COLO679	DUSP12	11266	37	1	161721756	161721756	Missense_Mutation	SNP	G	C	NA	COLO679_SKIN	ENST00000367943.4	p.V187L	NA	NA	393:206	92:40	NA	NA	1.647e-05	0
COLO679	UHMK1	127933	37	1	162487940	162487940	Missense_Mutation	SNP	T	C	NA	COLO679_SKIN	ENST00000489294.1	p.V358A	NA	NA	44:237	19:94	16:93	NA	0	0
COLO679	F5	2153	37	1	169497271	169497271	Missense_Mutation	SNP	C	G	NA	COLO679_SKIN	ENST00000367797.3	p.R1827S	NA	NA		12:62	NA	NA	0	0
COLO679	F5	2153	37	1	169541550	169541550	Silent	SNP	G	A	NA	COLO679_SKIN	ENST00000367797.3	p.V94V	NA	NA		64:33	NA	NA	8.239e-06	0
COLO679	SELL	6402	37	1	169677737	169677737	Nonsense_Mutation	SNP	C	T	NA	COLO679_SKIN	ENST00000236147.4	p.W111*	NA	NA		65:153	NA	NA	0	0
COLO679	RABGAP1L	9910	37	1	174219701	174219701	Missense_Mutation	SNP	C	T	NA	COLO679_SKIN	ENST00000251507.4	p.P269L	NA	NA	18:33	31:122	NA	NA	0	0
COLO679	TNR	7143	37	1	175355257	175355257	Missense_Mutation	SNP	G	A	NA	COLO679_SKIN	ENST00000367674.2	p.A563V	NA	NA		19:59	NA	NA	0	0
COLO679	BRINP2	57795	37	1	177250184	177250184	Silent	SNP	C	T	NA	COLO679_SKIN	ENST00000361539.4	p.C624C	NA	NA		26:50	NA	NA	0	0
COLO679	CEP350	9857	37	1	180053224	180053224	Missense_Mutation	SNP	T	C	NA	COLO679_SKIN	ENST00000367607.3	p.S2066P	NA	NA	38:68	82:202	NA	NA	1.648e-05	0
COLO679	CEP350	9857	37	1	180062506	180062506	Silent	SNP	T	C	NA	COLO679_SKIN	ENST00000367607.3	p.S2422S	NA	NA	40:26	56:35	NA	NA	0	0
COLO679	CFH	3075	37	1	196709877	196709877	Missense_Mutation	SNP	G	A	NA	COLO679_SKIN	ENST00000367429.4	p.A971T	NA	NA		175:76	NA	NA	0	0
COLO679	ZBTB41	360023	37	1	197169595	197169595	Silent	SNP	C	T	NA	COLO679_SKIN	ENST00000367405.4	p.K3K	NA	NA	12:21	32:104	NA	NA	0	0
COLO679	NR5A2	2494	37	1	200090065	200090065	Silent	SNP	T	C	NA	COLO679_SKIN	ENST00000367362.3	p.L454L	NA	NA		143:55	NA	NA	0	0
COLO679	ATP2B4	493	37	1	203652515	203652515	Missense_Mutation	SNP	C	T	NA	COLO679_SKIN	ENST00000357681.5	p.S61F	NA	NA	44:27	36:34	NA	NA	0	0
COLO679	PIGR	5284	37	1	207105027	207105027	Missense_Mutation	SNP	C	T	NA	COLO679_SKIN	ENST00000356495.4	p.G710E	NA	NA		33:39	NA	NA	0	0
COLO679	PIGR	5284	37	1	207112641	207112641	Missense_Mutation	SNP	C	T	NA	COLO679_SKIN	ENST00000356495.4	p.E71K	NA	NA		14:10	NA	NA	0	0
COLO679	KCNH1	3756	37	1	210977380	210977380	Missense_Mutation	SNP	C	T	NA	COLO679_SKIN	ENST00000271751.4	p.G531R	NA	NA		44:43	NA	NA	0	0
COLO679	USH2A	7399	37	1	216061902	216061902	Missense_Mutation	SNP	C	T	NA	COLO679_SKIN	ENST00000307340.3	p.E2697K	NA	NA		22:20	NA	NA	0	0
COLO679	OBSCN	84033	37	1	228466957	228466957	Missense_Mutation	SNP	C	T	NA	COLO679_SKIN	ENST00000422127.1	p.S2403F	NA	NA		12:17	8:3	NA	0	0
COLO679	GGPS1	9453	37	1	235505415	235505415	Silent	SNP	A	G	NA	COLO679_SKIN	ENST00000282841.5	p.P77P	NA	NA		31:28	NA	NA	8.236e-06	0
COLO679	LYST	1130	37	1	235922712	235922712	Silent	SNP	T	C	NA	COLO679_SKIN	ENST00000389794.3	p.Q2147Q	NA	NA	39:83	65:124	NA	NA	0	0
COLO679	RYR2	6262	37	1	237955446	237955446	Silent	SNP	G	A	NA	COLO679_SKIN	ENST00000366574.2	p.T4535T	NA	NA		64:162	NA	NA	0	0
COLO679	FMN2	56776	37	1	240371353	240371353	Missense_Mutation	SNP	C	T	NA	COLO679_SKIN	ENST00000319653.9	p.P1081S	NA	NA		10:8		NA	0	0
COLO679	AHCTF1	25909	37	1	247050538	247050538	Nonsense_Mutation	SNP	C	T	NA	COLO679_SKIN	ENST00000391829.2	p.W816*	NA	NA	12:90	123:295	NA	NA	0	0
COLO679	AHCTF1	25909	37	1	247081554	247081554	Missense_Mutation	SNP	G	A	NA	COLO679_SKIN	ENST00000391829.2	p.A40V	NA	NA		27:82	NA	NA	0	0
COLO679	NLRP3	114548	37	1	247588360	247588360	Missense_Mutation	SNP	G	A	NA	COLO679_SKIN	ENST00000336119.3	p.E539K	NA	NA		21:39	50:145	NA	0	0
COLO679	NLRP3	114548	37	1	247588577	247588577	Nonsense_Mutation	SNP	G	A	NA	COLO679_SKIN	ENST00000336119.3	p.W611*	NA	NA		17:72	19:40	NA	0	0
COLO679	OR1C1	26188	37	1	247921358	247921358	Silent	SNP	C	T	NA	COLO679_SKIN	ENST00000408896.2	p.V117V	NA	NA		49:18	NA	NA	0	0
COLO679	OR2L3	391192	37	1	248224631	248224631	Silent	SNP	C	T	NA	COLO679_SKIN	ENST00000359959.3	p.S216S	NA	NA		67:174	NA	NA	0	0
COLO679	OR2M7	391196	37	1	248487421	248487421	Silent	SNP	G	A	NA	COLO679_SKIN	ENST00000317965.2	p.I150I	NA	NA		95:277	NA	NA	0	0
COLO679	OR2G6	391211	37	1	248685422	248685422	Nonsense_Mutation	SNP	C	T	NA	COLO679_SKIN	ENST00000343414.4	p.Q159*	NA	NA		10:29	NA	NA	0	0
COLO679	ITIH2	3698	37	10	7786841	7786841	Nonsense_Mutation	SNP	G	A	NA	COLO679_SKIN	ENST00000358415.4	p.W832*	NA	NA		41:3	NA	NA	0	0
COLO679	ANKRD30A	91074	37	10	37430826	37430826	Missense_Mutation	SNP	G	A	NA	COLO679_SKIN	ENST00000602533.1	p.G278E	NA	NA		88:13	NA	NA	0	0
COLO679	WDFY4	57705	37	10	49983760	49983760	Missense_Mutation	SNP	G	C	NA	COLO679_SKIN	ENST00000325239.5	p.Q924H	NA	NA		47:55	NA	NA	4.081e-05	0
COLO679	A1CF	29974	37	10	52569754	52569754	Silent	SNP	C	T	NA	COLO679_SKIN	ENST00000373993.1	p.K511K	NA	NA		25:28	NA	NA	0	0
COLO679	PCDH15	65217	37	10	55570366	55570366	Missense_Mutation	SNP	C	T	NA	COLO679_SKIN	ENST00000373965.2	p.E1485K	NA	NA		108:137	NA	NA	0	0
COLO679	PCDH15	65217	37	10	55582947	55582947	Silent	SNP	G	A	NA	COLO679_SKIN	ENST00000320301.6	p.F1513F	NA	NA		45:48	119:141	NA	0	0
COLO679	PHYHIPL	84457	37	10	61004954	61004954	Missense_Mutation	SNP	C	T	NA	COLO679_SKIN	ENST00000373880.4	p.S245L	NA	NA		36:43	NA	NA	0	0
COLO679	ANK3	288	37	10	61898766	61898766	Silent	SNP	A	C	NA	COLO679_SKIN	ENST00000280772.2	p.P898P	NA	NA	84:114	50:49	NA	NA	0	0
COLO679	SLC25A16	8034	37	10	70266431	70266431	Missense_Mutation	SNP	G	A	NA	COLO679_SKIN	ENST00000609923.1	p.L90F	NA	NA	56:45	29:27	NA	NA	0	0
COLO679	PALD1	27143	37	10	72298052	72298052	Missense_Mutation	SNP	C	T	NA	COLO679_SKIN	ENST00000263563.6	p.A447V	NA	NA		8:9	NA	NA	0	0
COLO679	NRG3	10718	37	10	84498389	84498389	Missense_Mutation	SNP	C	T	NA	COLO679_SKIN	ENST00000404547.1	p.S337F	NA	NA	32:37	54:48	NA	NA	0	0
COLO679	RNLS	55328	37	10	90045134	90045134	Nonsense_Mutation	SNP	C	A	NA	COLO679_SKIN	ENST00000331772.4	p.E336*	NA	NA		37:28	NA	NA	0	0
COLO679	RNLS	55328	37	10	90045135	90045135	Silent	SNP	C	G	NA	COLO679_SKIN	ENST00000331772.4	p.L335L	NA	NA		37:28	NA	NA	0	0
COLO679	PDE6C	5146	37	10	95395399	95395399	Splice_Site	SNP	T	G	NA	COLO679_SKIN	ENST00000371447.3		NA	NA		16:77	NA	NA	8.236e-06	0
COLO679	SORBS1	10580	37	10	97192259	97192259	Missense_Mutation	SNP	G	A	NA	COLO679_SKIN	ENST00000361941.3	p.P83S	NA	NA		36:37	NA	NA	1.647e-05	0
COLO679	COX15	1355	37	10	101478214	101478214	Silent	SNP	G	T	NA	COLO679_SKIN	ENST00000016171.5	p.S292S	NA	NA	79:91	44:57	NA	NA	0	0
COLO679	COL17A1	1308	37	10	105800844	105800844	Missense_Mutation	SNP	C	T	NA	COLO679_SKIN	ENST00000353479.5	p.G894R	NA	NA		23:29	NA	NA	8.237e-06	0
COLO679	SORCS3	22986	37	10	106899173	106899173	Missense_Mutation	SNP	G	A	NA	COLO679_SKIN	ENST00000369701.3	p.A411T	NA	NA		41:49	NA	NA	0	0
COLO679	SORCS1	114815	37	10	108337254	108337254	Missense_Mutation	SNP	C	T	NA	COLO679_SKIN	ENST00000263054.6	p.R1144Q	NA	NA		31:44	NA	NA	8.236e-06	0
COLO679	FGFR2	2263	37	10	123258012	123258012	Missense_Mutation	SNP	C	T	NA	COLO679_SKIN	ENST00000358487.5	p.D557N	NA	NA		39:26	61:79		0	0
COLO679	MKI67	4288	37	10	129904416	129904416	Silent	SNP	T	C	NA	COLO679_SKIN	ENST00000368654.3	p.L1896L	NA	NA		106:129	NA	NA	8.236e-06	0
COLO679	MKI67	4288	37	10	129905723	129905723	Missense_Mutation	SNP	C	T	NA	COLO679_SKIN	ENST00000368654.3	p.A1461T	NA	NA	206:173	104:85	NA	NA	0	0
COLO679	MKI67	4288	37	10	129905724	129905724	Silent	SNP	C	T	NA	COLO679_SKIN	ENST00000368654.3	p.K1460K	NA	NA	210:177	107:86	NA	NA	0	0
COLO679	CYP2E1	1571	37	10	135351348	135351348	Missense_Mutation	SNP	G	A	NA	COLO679_SKIN	ENST00000463117.2	p.E417K	NA	NA		26:32	NA	NA	0	0
COLO679	OR52E2	119678	37	11	5080729	5080729	Silent	SNP	C	T	NA	COLO679_SKIN	ENST00000321522.2	p.G43G	NA	NA		17:15	NA	NA	0	0
COLO679	OR51I2	390064	37	11	5474776	5474776	Silent	SNP	C	T	NA	COLO679_SKIN	ENST00000341449.2	p.L20L	NA	NA		26:26	NA	NA	0	0
COLO679	OR52B6	340980	37	11	5602827	5602827	Missense_Mutation	SNP	C	T	NA	COLO679_SKIN	ENST00000345043.2	p.L241F	NA	NA		45:60	NA	NA	0	0
COLO679	OR56A1	120796	37	11	6048338	6048338	Silent	SNP	G	A	NA	COLO679_SKIN	ENST00000316650.5	p.F199F	NA	NA		44:57	NA	NA	0	0
COLO679	PPFIBP2	8495	37	11	7586854	7586854	Missense_Mutation	SNP	G	A	NA	COLO679_SKIN	ENST00000299492.4	p.M45I	NA	NA	3:13	44:39	NA	NA	0	0
COLO679	MRGPRX1	259249	37	11	18955449	18955449	Silent	SNP	G	A	NA	COLO679_SKIN	ENST00000302797.3	p.L295L	NA	NA		34:39	NA	NA	0	0
COLO679	MRGPRX1	259249	37	11	18955718	18955718	Missense_Mutation	SNP	C	T	NA	COLO679_SKIN	ENST00000302797.3	p.G205E	NA	NA		22:23	NA	NA	0	0
COLO679	LIN7C	55327	37	11	27528281	27528281	Missense_Mutation	SNP	G	C	NA	COLO679_SKIN	ENST00000278193.2	p.P7A	NA	NA	48:40	18:26	NA	NA	2.471e-05	0
COLO679	ELF5	2001	37	11	34515207	34515207	Silent	SNP	A	G	NA	COLO679_SKIN	ENST00000312319.2	p.H68H	NA	NA		13:18	NA	NA	0	0
COLO679	MADD	8567	37	11	47303157	47303157	Missense_Mutation	SNP	C	T	NA	COLO679_SKIN	ENST00000311027.5	p.P441L	NA	NA	63:93	20:34	NA	NA	0	0
COLO679	OR4C15	81309	37	11	55322838	55322838	Silent	SNP	G	A	NA	COLO679_SKIN	ENST00000314644.2	p.R352R	NA	NA		52:78	NA	NA	0	0
COLO679	TRIM51	84767	37	11	55658779	55658779	Nonsense_Mutation	SNP	G	T	NA	COLO679_SKIN	ENST00000449290.2	p.E344*	NA	NA	28:34	192:214	NA	NA	0	0
COLO679	OR5B21	219968	37	11	58275234	58275234	Silent	SNP	G	A	NA	COLO679_SKIN	ENST00000360374.2	p.S115S	NA	NA		19:17	NA	NA	0	0
COLO679	OR5B21	219968	37	11	58275235	58275235	Missense_Mutation	SNP	G	A	NA	COLO679_SKIN	ENST00000360374.2	p.S115F	NA	NA		20:17	NA	NA	0	0
COLO679	CNTF	1270	37	11	58391689	58391689	Silent	SNP	C	T	NA	COLO679_SKIN	ENST00000361987.4	p.T99T	NA	NA	10:13	18:17	NA	NA	0	0
COLO679	OR4D6	219983	37	11	59224775	59224775	Silent	SNP	C	T	NA	COLO679_SKIN	ENST00000300127.2	p.F114F	NA	NA		81:62	NA	NA	0	0
COLO679	SCGB2A1	4246	37	11	61977901	61977901	Silent	SNP	C	T	NA	COLO679_SKIN	ENST00000244930.4	p.L24L	NA	NA		36:47	NA	NA	0	0
COLO679	CAPN1	823	37	11	64954721	64954721	Silent	SNP	C	T	NA	COLO679_SKIN	ENST00000527323.1	p.F265F	NA	NA	141:148	10:11	NA	NA	0	0
COLO679	KAT5	10524	37	11	65480506	65480506	Missense_Mutation	SNP	C	T	NA	COLO679_SKIN	ENST00000377046.3	p.P88S	NA	NA	52:54	46:50	NA	NA	0	0
COLO679	KAT5	10524	37	11	65480507	65480507	Missense_Mutation	SNP	C	T	NA	COLO679_SKIN	ENST00000377046.3	p.P88L	NA	NA		44:49	NA	NA	0	0
COLO679	C2CD3	26005	37	11	73789307	73789307	Missense_Mutation	SNP	T	C	NA	COLO679_SKIN	ENST00000334126.7	p.R1486G	NA	NA	18:31	22:20	NA	NA	0	0
COLO679	FAT3	120114	37	11	92623947	92623947	Missense_Mutation	SNP	C	T	NA	COLO679_SKIN	ENST00000298047.6	p.P4480S	NA	NA		42:33	NA	NA	0	0
COLO679	CCDC67	159989	37	11	93097425	93097425	Missense_Mutation	SNP	C	T	NA	COLO679_SKIN	ENST00000298050.3	p.P133S	NA	NA		39:58	NA	NA	0	0
COLO679	CCDC67	159989	37	11	93097426	93097426	Missense_Mutation	SNP	C	T	NA	COLO679_SKIN	ENST00000298050.3	p.P133L	NA	NA		40:58	NA	NA	0	0
COLO679	KIAA1731	85459	37	11	93456410	93456410	Missense_Mutation	SNP	T	C	NA	COLO679_SKIN	ENST00000325212.6	p.Y2051H	NA	NA	22:28	58:46	NA	NA	4.01e-05	0
COLO679	MMP13	4322	37	11	102826189	102826189	Missense_Mutation	SNP	G	A	NA	COLO679_SKIN	ENST00000260302.3	p.L52F	NA	NA	9:6	91:78	NA	NA	0	0
COLO679	ATM	472	37	11	108170444	108170444	Missense_Mutation	SNP	C	T	NA	COLO679_SKIN	ENST00000452508.2	p.A1670V	NA	NA	45:57	57:45	36:37	NA	0	0
COLO679	DSCAML1	57453	37	11	117335701	117335701	Silent	SNP	C	A	NA	COLO679_SKIN	ENST00000321322.6	p.T1134T	NA	NA		17:29	NA	NA	0	0
COLO679	DSCAML1	57453	37	11	117352818	117352818	Missense_Mutation	SNP	C	T	NA	COLO679_SKIN	ENST00000321322.6	p.E867K	NA	NA		8:7	NA	NA	0	0
COLO679	DSCAML1	57453	37	11	117352819	117352819	Silent	SNP	C	T	NA	COLO679_SKIN	ENST00000321322.6	p.K866K	NA	NA		8:7	NA	NA	0	0
COLO679	OR10G9	219870	37	11	123893766	123893766	Missense_Mutation	SNP	C	T	NA	COLO679_SKIN	ENST00000375024.1	p.P16L	NA	NA		47:71	NA	NA	0	0
COLO679	OR10G9	219870	37	11	123893767	123893767	Silent	SNP	C	T	NA	COLO679_SKIN	ENST00000375024.1	p.P16P	NA	NA		46:73	NA	NA	0	0
COLO679	OR10D3	26497	37	11	124056554	124056554	Missense_Mutation	SNP	C	T	NA	COLO679_SKIN	ENST00000318666.6	p.S193F	NA	NA		28:39	NA	NA	0	0
COLO679	TMEM218	219854	37	11	124967577	124967577	Silent	SNP	G	A	NA	COLO679_SKIN	ENST00000279968.4	p.F91F	NA	NA	97:123	36:23	NA	NA	0	0
COLO679	CDON	50937	37	11	125867145	125867145	Missense_Mutation	SNP	G	C	NA	COLO679_SKIN	ENST00000392693.3	p.I773M	NA	NA	14:15	19:18	NA	NA	0	0
COLO679	WNK1	65125	37	12	993869	993869	Missense_Mutation	SNP	C	T	NA	COLO679_SKIN	ENST00000315939.6	p.S1300F	NA	NA	90:242	39:54	132:272	NA	4.942e-05	0
COLO679	C1RL	51279	37	12	7249694	7249694	Silent	SNP	G	A	NA	COLO679_SKIN	ENST00000266542.4	p.L253L	NA	NA		11:11	NA	NA	8.237e-06	0
COLO679	CD163	9332	37	12	7639179	7639179	Missense_Mutation	SNP	C	T	NA	COLO679_SKIN	ENST00000359156.4	p.E792K	NA	NA		82:92	NA	NA	0	0
COLO679	SLC2A14	144195	37	12	7970545	7970545	Missense_Mutation	SNP	G	A	NA	COLO679_SKIN	ENST00000543909.1	p.P409L	NA	NA		29:20	NA	NA	8.236e-06	0
COLO679	PRB4	5545	37	12	11461627	11461627	Missense_Mutation	SNP	C	T	NA	COLO679_SKIN	ENST00000535904.1	p.G97E	NA	NA		89:200	NA	NA	0	0
COLO679	GRIN2B	2904	37	12	13716559	13716559	Missense_Mutation	SNP	C	T	NA	COLO679_SKIN	ENST00000609686.1	p.E1205K	NA	NA		33:22	94:164	NA	0	0
COLO679	GUCY2C	2984	37	12	14792810	14792810	Missense_Mutation	SNP	C	T	NA	COLO679_SKIN	ENST00000261170.3	p.E715K	NA	NA		50:62	23:59	NA	0	0
COLO679	PTPRO	5800	37	12	15654752	15654752	Missense_Mutation	SNP	A	G	NA	COLO679_SKIN	ENST00000281171.4	p.N287S	NA	NA		23:23	NA	NA	3.295e-05	0
COLO679	RERGL	79785	37	12	18238558	18238558	Missense_Mutation	SNP	G	A	NA	COLO679_SKIN	ENST00000229002.2	p.S61F	NA	NA		28:46	NA	NA	0	0
COLO679	SLCO1B3	28234	37	12	21011373	21011373	Splice_Site	SNP	G	A	NA	COLO679_SKIN	ENST00000381545.3	p.G76E	NA	NA		42:49	NA	NA	0	0
COLO679	KRT80	144501	37	12	52566115	52566115	Missense_Mutation	SNP	C	T	NA	COLO679_SKIN	ENST00000394815.2	p.E349K	NA	NA		31:26	NA	NA	0	0
COLO679	KRT83	3889	37	12	52708511	52708511	Nonsense_Mutation	SNP	G	T	NA	COLO679_SKIN	ENST00000293670.3	p.C462*	NA	NA		3:1	NA	NA	0	0
COLO679	KRT82	3888	37	12	52800000	52800000	Missense_Mutation	SNP	G	A	NA	COLO679_SKIN	ENST00000257974.2	p.S21L	NA	NA		10:9	NA	NA	0	0
COLO679	AMHR2	269	37	12	53819472	53819472	Splice_Site	SNP	G	A	NA	COLO679_SKIN	ENST00000257863.4		NA	NA		6:9	27:37	NA	0	0
COLO679	LRP1	4035	37	12	57572716	57572716	Silent	SNP	C	T	NA	COLO679_SKIN	ENST00000243077.3	p.S1550S	NA	NA	19:13	25:35	38:43	NA	0	0
COLO679	LRIG3	121227	37	12	59272700	59272700	Silent	SNP	G	A	NA	COLO679_SKIN	ENST00000320743.3	p.I663I	NA	NA		61:52	NA	NA	0	0
COLO679	KCNC2	3747	37	12	75444782	75444782	Silent	SNP	G	A	NA	COLO679_SKIN	ENST00000549446.1	p.L335L	NA	NA		48:56	NA	NA	0	0
COLO679	LIN7A	8825	37	12	81283111	81283111	Silent	SNP	C	T	NA	COLO679_SKIN	ENST00000552864.1	p.Q40Q	NA	NA		29:42	NA	NA	0	0
COLO679	NEDD1	121441	37	12	97345823	97345823	Missense_Mutation	SNP	C	T	NA	COLO679_SKIN	ENST00000266742.4	p.H659Y	NA	NA	79:112	30:27	NA	NA	0	0
COLO679	UHRF1BP1L	23074	37	12	100489459	100489459	Missense_Mutation	SNP	G	A	NA	COLO679_SKIN	ENST00000279907.7	p.P276S	NA	NA	34:29	36:39	NA	NA	0	0
COLO679	STAB2	55576	37	12	104044284	104044284	Silent	SNP	T	C	NA	COLO679_SKIN	ENST00000388887.2	p.Y395Y	NA	NA		20:20	NA	NA	0	0
COLO679	CUX2	23316	37	12	111776259	111776259	Missense_Mutation	SNP	G	A	NA	COLO679_SKIN	ENST00000261726.6	p.M1122I	NA	NA		26:26	NA	NA	0	0
COLO679	ATXN2	6311	37	12	111926517	111926517	Missense_Mutation	SNP	G	A	NA	COLO679_SKIN	ENST00000377617.3	p.S828L	NA	NA	17:38	23:30	NA	NA	0	0
COLO679	HECTD4	283450	37	12	112681306	112681306	Silent	SNP	G	A	NA	COLO679_SKIN	ENST00000430131.2	p.F1181F	NA	NA	5:20	18:20	NA	NA	0	0
COLO679	PTPN11	5781	37	12	112915749	112915749	Missense_Mutation	SNP	T	A	NA	COLO679_SKIN	ENST00000351677.2	p.F341Y	NA	NA	227:174	25:35	64:70	NA	0	0
COLO679	MED13L	23389	37	12	116457608	116457608	Silent	SNP	G	A	NA	COLO679_SKIN	ENST00000281928.3	p.F265F	NA	NA	31:45	69:71	50:57	NA	0	0
COLO679	C12orf49	79794	37	12	117158197	117158197	Silent	SNP	G	A	NA	COLO679_SKIN	ENST00000261318.3	p.V108V	NA	NA	139:111	48:56	NA	NA	0	0
COLO679	IL31	386653	37	12	122658516	122658516	Silent	SNP	G	A	NA	COLO679_SKIN	ENST00000377035.1	p.L14L	NA	NA		15:23	NA	NA	0	0
COLO679	DNAH10	196385	37	12	124281326	124281326	Missense_Mutation	SNP	A	G	NA	COLO679_SKIN	ENST00000409039.3	p.I586V	NA	NA		28:97	NA	NA	8.236e-06	0
COLO679	SCARB1	949	37	12	125284674	125284674	Missense_Mutation	SNP	T	G	NA	COLO679_SKIN	ENST00000415380.2	p.H375P	NA	NA		6:11	NA	NA	0	0
COLO679	AACS	65985	37	12	125612754	125612754	Missense_Mutation	SNP	C	T	NA	COLO679_SKIN	ENST00000316519.6	p.P453S	NA	NA	42:20	13:5	NA	NA	0	0
COLO679	TMEM132D	121256	37	12	129569044	129569044	Silent	SNP	C	T	NA	COLO679_SKIN	ENST00000422113.2	p.R549R	NA	NA		9:12	NA	NA	0	0
COLO679	TMEM132D	121256	37	12	130184510	130184510	Silent	SNP	G	A	NA	COLO679_SKIN	ENST00000422113.2	p.F271F	NA	NA		13:14	NA	NA	0	0
COLO679	SFSWAP	6433	37	12	132210108	132210108	Silent	SNP	C	T	NA	COLO679_SKIN	ENST00000261674.4	p.F255F	NA	NA	98:115	17:20	NA	NA	0	0
COLO679	PUS1	80324	37	12	132428094	132428094	Missense_Mutation	SNP	C	T	NA	COLO679_SKIN	ENST00000376649.3	p.P416L	NA	NA	127:111	16:18	NA	NA	0	0
COLO679	TUBA3C	7278	37	13	19751480	19751480	Missense_Mutation	SNP	G	A	NA	COLO679_SKIN	ENST00000400113.3	p.R215C	NA	NA		52:73	NA	NA	8.236e-06	0
COLO679	CDX2	1045	37	13	28537354	28537354	Silent	SNP	C	T	NA	COLO679_SKIN	ENST00000381020.7	p.E280E	NA	NA		16:15	51:36	NA	0	0
COLO679	MTUS2	23281	37	13	29600020	29600020	Silent	SNP	C	T	NA	COLO679_SKIN	ENST00000431530.3	p.T405T	NA	NA		29:24	93:104	NA	8.274e-06	0
COLO679	FRY	10129	37	13	32721491	32721491	Missense_Mutation	SNP	A	C	NA	COLO679_SKIN	ENST00000380250.3	p.I418L	NA	NA		7:45	NA	NA	0	0
COLO679	N4BP2L1	90634	37	13	32981866	32981866	Missense_Mutation	SNP	C	T	NA	COLO679_SKIN	ENST00000380133.2	p.D75N	NA	NA		75:63	NA	NA	0	0
COLO679	NBEA	26960	37	13	36229812	36229812	Missense_Mutation	SNP	G	A	NA	COLO679_SKIN	ENST00000400445.3	p.G2742E	NA	NA	23:20	77:80	NA	NA	0	0
COLO679	DCLK1	9201	37	13	36383168	36383168	Missense_Mutation	SNP	G	A	NA	COLO679_SKIN	ENST00000360631.3	p.P585S	NA	NA		22:19	23:23	NA	0	0
COLO679	CCDC169	728591	37	13	36857816	36857816	Missense_Mutation	SNP	C	T	NA	COLO679_SKIN	ENST00000239859.7	p.E63K	NA	NA	12:12	42:39	NA	NA	0	0
COLO679	GPALPP1	55425	37	13	45580402	45580402	Missense_Mutation	SNP	C	T	NA	COLO679_SKIN	ENST00000379151.4	p.P96L	NA	NA	34:29	139:167	NA	NA	0	0
COLO679	CAB39L	81617	37	13	49884954	49884954	Missense_Mutation	SNP	G	A	NA	COLO679_SKIN	ENST00000355854.4	p.P337L	NA	NA	13:10	40:42	NA	NA	0	0
COLO679	SLITRK1	114798	37	13	84454796	84454796	Missense_Mutation	SNP	G	A	NA	COLO679_SKIN	ENST00000377084.2	p.P283S	NA	NA		10:8	NA	NA	0	0
COLO679	DCT	1638	37	13	95121100	95121100	Silent	SNP	G	A	NA	COLO679_SKIN	ENST00000377028.5	p.G165G	NA	NA	497:419		NA	NA	0	0
COLO679	OXGR1	27199	37	13	97639972	97639972	Silent	SNP	G	A	NA	COLO679_SKIN	ENST00000298440.1	p.F14F	NA	NA		44:52	NA	NA	0	0
COLO679	ARGLU1	55082	37	13	107220250	107220250	Silent	SNP	G	A	NA	COLO679_SKIN	ENST00000400198.3	p.S6S	NA	NA	341:383	4:3	NA	NA	4.974e-05	0
COLO679	COL4A1	1282	37	13	110819526	110819526	Missense_Mutation	SNP	G	A	NA	COLO679_SKIN	ENST00000375820.4	p.P1310S	NA	NA	52:49	92:95	NA	NA	0	0
COLO679	OR4K2	390431	37	14	20345158	20345158	Silent	SNP	C	T	NA	COLO679_SKIN	ENST00000298642.2	p.F244F	NA	NA		68:76	NA	NA	0	0
COLO679	OR11G2	390439	37	14	20665703	20665703	Missense_Mutation	SNP	C	T	NA	COLO679_SKIN	ENST00000357366.3	p.T70I	NA	NA		20:22	NA	NA	0	0
COLO679	MMP14	4323	37	14	23313030	23313030	Missense_Mutation	SNP	G	A	NA	COLO679_SKIN	ENST00000311852.6	p.G321E	NA	NA	469:370	55:54	NA	NA	0	0
COLO679	SLC7A8	23428	37	14	23600681	23600681	Silent	SNP	G	A	NA	COLO679_SKIN	ENST00000316902.7	p.L368L	NA	NA	291:582	16:11	NA	NA	0	0
COLO679	MYH6	4624	37	14	23874016	23874016	Silent	SNP	C	T	NA	COLO679_SKIN	ENST00000356287.3	p.A182A	NA	NA		31:20	NA	NA	3.295e-05	0
COLO679	MYH7	4625	37	14	23896921	23896921	Silent	SNP	G	A	NA	COLO679_SKIN	ENST00000355349.3	p.D587D	NA	NA		26:30	NA	NA	0	0
COLO679	CPNE6	9362	37	14	24544483	24544483	Missense_Mutation	SNP	G	A	NA	COLO679_SKIN	ENST00000397016.2	p.E259K	NA	NA		40:27	NA	NA	0	0
COLO679	NIN	51199	37	14	51210235	51210235	Missense_Mutation	SNP	T	C	NA	COLO679_SKIN	ENST00000382041.3	p.S1734G	NA	NA	42:72	30:26	23:38	NA	0	0
COLO679	SLC35F4	341880	37	14	58060727	58060727	Silent	SNP	A	T	NA	COLO679_SKIN	ENST00000339762.6	p.P109P	NA	NA		81:83	NA	NA	0	0
COLO679	HIF1A	3091	37	14	62194306	62194306	Missense_Mutation	SNP	C	T	NA	COLO679_SKIN	ENST00000337138.4	p.P236S	NA	NA	294:252	66:70	76:57	NA	0	0
COLO679	SGPP1	81537	37	14	64153000	64153000	Missense_Mutation	SNP	C	T	NA	COLO679_SKIN	ENST00000247225.6	p.M383I	NA	NA	27:42	54:64	NA	NA	0	0
COLO679	PPP1R36	145376	37	14	65031494	65031494	Missense_Mutation	SNP	G	A	NA	COLO679_SKIN	ENST00000298705.1	p.E70K	NA	NA		130:168	NA	NA	0	0
COLO679	VRTN	55237	37	14	74824744	74824744	Missense_Mutation	SNP	C	T	NA	COLO679_SKIN	ENST00000256362.4	p.P420S	NA	NA		31:29	NA	NA	0	0
COLO679	C14orf1	11161	37	14	76117978	76117978	Splice_Site	SNP	C	T	NA	COLO679_SKIN	ENST00000256319.6		NA	NA	23:3	73:52	NA	NA	0	0
COLO679	TSHR	7253	37	14	81610313	81610313	Missense_Mutation	SNP	G	A	NA	COLO679_SKIN	ENST00000541158.2	p.M637I	NA	NA		63:68	37:52	NA	0	0
COLO679	NRDE2	55051	37	14	90752778	90752778	Nonsense_Mutation	SNP	G	A	NA	COLO679_SKIN	ENST00000354366.3	p.Q1073*	NA	NA	4:21	17:20	NA	NA	0	0
COLO679	C14orf159	80017	37	14	91671171	91671171	Splice_Site	SNP	T	C	NA	COLO679_SKIN	ENST00000523771.1		NA	NA		3:8	NA	NA	8.236e-06	0
COLO679	UNC79	57578	37	14	94089157	94089157	Missense_Mutation	SNP	C	A	NA	COLO679_SKIN	ENST00000393151.2	p.L1860M	NA	NA		41:45	43:69	NA	2.471e-05	0
COLO679	TDRD9	122402	37	14	104506627	104506627	Missense_Mutation	SNP	G	A	NA	COLO679_SKIN	ENST00000409874.4	p.E1271K	NA	NA		43:49	NA	NA	0	0
COLO679	OR4M2	390538	37	15	22369509	22369509	Nonsense_Mutation	SNP	G	T	NA	COLO679_SKIN	ENST00000332663.2	p.E312*	NA	NA		5:24	NA	NA	0	0
COLO679	THBS1	7057	37	15	39876562	39876562	Missense_Mutation	SNP	G	A	NA	COLO679_SKIN	ENST00000260356.5	p.G322E	NA	NA	63:6	38:0	NA	NA	0	0
COLO679	CGNL1	84952	37	15	57836698	57836698	Missense_Mutation	SNP	C	T	NA	COLO679_SKIN	ENST00000281282.5	p.H1135Y	NA	NA		9:0	NA	NA	8.236e-06	0
COLO679	KIAA0101	9768	37	15	64673526	64673526	Splice_Site	SNP	T	C	NA	COLO679_SKIN	ENST00000300035.4	p.K15K	NA	NA		44:53	NA	NA	8.236e-06	0
COLO679	TRIP4	9325	37	15	64689825	64689825	Silent	SNP	C	T	NA	COLO679_SKIN	ENST00000261884.3	p.S142S	NA	NA	46:50	32:30	NA	NA	3.295e-05	0
COLO679	ZNF609	23060	37	15	64968329	64968329	Silent	SNP	G	A	NA	COLO679_SKIN	ENST00000326648.3	p.Q1092Q	NA	NA	27:18	14:26	NA	NA	0	0
COLO679	IQCH	64799	37	15	67664938	67664938	Silent	SNP	C	T	NA	COLO679_SKIN	ENST00000335894.4	p.L415L	NA	NA	2:3	76:98	NA	NA	0	0
COLO679	CLN6	54982	37	15	68503649	68503649	Missense_Mutation	SNP	G	A	NA	COLO679_SKIN	ENST00000249806.5	p.S165F	NA	NA	227:312	27:22	NA	NA	0	0
COLO679	NEO1	4756	37	15	73593713	73593713	Missense_Mutation	SNP	G	A	NA	COLO679_SKIN	ENST00000339362.5	p.G1406E	NA	NA	21:30	15:15	NA	NA	0	0
COLO679	PML	5371	37	15	74290416	74290416	Silent	SNP	G	A	NA	COLO679_SKIN	ENST00000268058.3	p.P67P	NA	NA	36:29	11:8	8:3	NA	1.647e-05	0
COLO679	RASGRF1	5923	37	15	79304856	79304856	Missense_Mutation	SNP	C	T	NA	COLO679_SKIN	ENST00000419573.3	p.G614R	NA	NA		39:25	43:28	NA	0	0
COLO679	ACAN	176	37	15	89400560	89400560	Missense_Mutation	SNP	G	A	NA	COLO679_SKIN	ENST00000561243.1	p.G1582R	NA	NA		50:53	NA	NA	0	0
COLO679	TICRR	90381	37	15	90135326	90135326	Missense_Mutation	SNP	C	T	NA	COLO679_SKIN	ENST00000268138.7	p.P487L	NA	NA		28:17	NA	NA	8.261e-06	0
COLO679	IQGAP1	8826	37	15	90997691	90997691	Nonsense_Mutation	SNP	C	T	NA	COLO679_SKIN	ENST00000268182.5	p.Q507*	NA	NA		50:45	NA	NA	0	0
COLO679	SV2B	9899	37	15	91811696	91811696	Missense_Mutation	SNP	C	T	NA	COLO679_SKIN	ENST00000394232.1	p.P412S	NA	NA		59:65	NA	NA	0	0
COLO679	SYNM	23336	37	15	99673198	99673198	Missense_Mutation	SNP	G	A	NA	COLO679_SKIN	ENST00000560674.1	p.E947K	NA	NA	28:110	22:36	NA	NA	0	0
COLO679	ADAMTS17	170691	37	15	100657063	100657063	Missense_Mutation	SNP	A	G	NA	COLO679_SKIN	ENST00000268070.4	p.V626A	NA	NA		9:9	NA	NA	8.236e-06	0
COLO679	CASKIN1	57524	37	16	2239478	2239478	Missense_Mutation	SNP	G	A	NA	COLO679_SKIN	ENST00000343516.6	p.P111L	NA	NA		4:2	NA	NA	0	0
COLO679	PPL	5493	37	16	4934008	4934008	Missense_Mutation	SNP	G	A	NA	COLO679_SKIN	ENST00000345988.2	p.H1550Y	NA	NA		43:43	NA	NA	8.236e-06	0
COLO679	SEC14L5	9717	37	16	5056031	5056031	Silent	SNP	C	T	NA	COLO679_SKIN	ENST00000251170.7	p.F473F	NA	NA		23:30	NA	NA	1.654e-05	0
COLO679	SEC14L5	9717	37	16	5056032	5056032	Missense_Mutation	SNP	C	T	NA	COLO679_SKIN	ENST00000251170.7	p.L474F	NA	NA		22:30	NA	NA	0	0
COLO679	RBFOX1	54715	37	16	7760740	7760740	Missense_Mutation	SNP	C	T	NA	COLO679_SKIN	ENST00000550418.1	p.P396L	NA	NA		35:56	NA	NA	0	0
COLO679	GRIN2A	2903	37	16	9858331	9858331	Missense_Mutation	SNP	C	T	NA	COLO679_SKIN	ENST00000396573.2	p.D1024N	NA	NA		46:42	155:172	NA	0	0
COLO679	ATF7IP2	80063	37	16	10525231	10525231	Missense_Mutation	SNP	G	A	NA	COLO679_SKIN	ENST00000396560.2	p.D252N	NA	NA		37:42	NA	NA	0	0
COLO679	PRM2	5620	37	16	11370143	11370143	Missense_Mutation	SNP	G	A	NA	COLO679_SKIN	ENST00000241808.4	p.H29Y	NA	NA		25:27	NA	NA	0	0
COLO679	SHISA9	729993	37	16	13297352	13297352	Missense_Mutation	SNP	G	A	NA	COLO679_SKIN	ENST00000424107.3	p.E265K	NA	NA		38:47	NA	NA	0	0
COLO679	MYH11	4629	37	16	15812243	15812243	Missense_Mutation	SNP	C	T	NA	COLO679_SKIN	ENST00000300036.5	p.E1742K	NA	NA		6:1	47:46	NA	0	0
COLO679	DNAH3	55567	37	16	21133298	21133298	Missense_Mutation	SNP	C	T	NA	COLO679_SKIN	ENST00000261383.3	p.E518K	NA	NA		36:33	NA	NA	0	0
COLO679	ERN2	10595	37	16	23721500	23721500	Missense_Mutation	SNP	C	T	NA	COLO679_SKIN	ENST00000457008.2	p.G100E	NA	NA		9:11	7:6	NA	0	0
COLO679	ATXN2L	11273	37	16	28843867	28843867	Silent	SNP	C	T	NA	COLO679_SKIN	ENST00000336783.4	p.L523L	NA	NA	106:134	56:40	NA	NA	0	0
COLO679	ZG16	653808	37	16	29791494	29791494	Silent	SNP	C	T	NA	COLO679_SKIN	ENST00000400752.4	p.I86I	NA	NA		29:19	NA	NA	0	0
COLO679	SRCAP	10847	37	16	30724968	30724968	Missense_Mutation	SNP	C	T	NA	COLO679_SKIN	ENST00000262518.4	p.P810L	NA	NA	36:33	57:66	NA	NA	0	0
COLO679	SRCAP	10847	37	16	30732753	30732753	Missense_Mutation	SNP	C	T	NA	COLO679_SKIN	ENST00000262518.4	p.P1166L	NA	NA	56:44	11:20	NA	NA	0	0
COLO679	ABCC11	85320	37	16	48264475	48264475	Missense_Mutation	SNP	T	C	NA	COLO679_SKIN	ENST00000394747.1	p.T37A	NA	NA		14:14	NA	NA	0	0
COLO679	CDH16	1014	37	16	66944325	66944325	Missense_Mutation	SNP	G	A	NA	COLO679_SKIN	ENST00000299752.4	p.P669S	NA	NA		12:15	NA	NA	4.119e-05	0
COLO679	TERF2	7014	37	16	69419384	69419384	Missense_Mutation	SNP	G	A	NA	COLO679_SKIN	ENST00000254942.3	p.L129F	NA	NA	107:103	50:57	NA	NA	0	0
COLO679	NFAT5	10725	37	16	69725671	69725671	Missense_Mutation	SNP	C	T	NA	COLO679_SKIN	ENST00000354436.2	p.S630L	NA	NA		43:95	NA	NA	1.647e-05	0
COLO679	HYDIN	54768	37	16	70934988	70934988	Silent	SNP	G	A	NA	COLO679_SKIN	ENST00000393567.2	p.I2989I	NA	NA		28:127	NA	NA	0	0
COLO679	CMIP	80790	37	16	81712024	81712024	Silent	SNP	G	A	NA	COLO679_SKIN	ENST00000537098.3	p.K393K	NA	NA	17:26	12:12	NA	NA	0	0
COLO679	PIEZO1	9780	37	16	88786512	88786512	Silent	SNP	T	G	NA	COLO679_SKIN	ENST00000301015.9	p.L2043L	NA	NA	139:172	2:2	NA	NA	0	0
COLO679	ANKRD11	29123	37	16	89351702	89351702	Silent	SNP	C	T	NA	COLO679_SKIN	ENST00000301030.4	p.A416A	NA	NA	79:64	41:27	NA	NA	4.118e-05	0
COLO679	VPS53	55275	37	17	489576	489576	Missense_Mutation	SNP	G	T	NA	COLO679_SKIN	ENST00000571805.1	p.P416Q	NA	NA	34:34	47:49	NA	NA	4.118e-05	0
COLO679	VPS53	55275	37	17	556590	556590	Missense_Mutation	SNP	A	T	NA	COLO679_SKIN	ENST00000571805.1	p.N183K	NA	NA		53:65	NA	NA	0	0
COLO679	GEMIN4	50628	37	17	648468	648468	Missense_Mutation	SNP	C	T	NA	COLO679_SKIN	ENST00000319004.5	p.V939M	NA	NA	78:56	19:12	NA	NA	1.655e-05	0
COLO679	ZZEF1	23140	37	17	3947517	3947517	Splice_Site	SNP	C	A	NA	COLO679_SKIN	ENST00000381638.2		NA	NA		44:44	NA	NA	0	0
COLO679	ANKFY1	51479	37	17	4088208	4088208	Missense_Mutation	SNP	G	C	NA	COLO679_SKIN	ENST00000341657.4	p.T535S	NA	NA	45:54	14:23	NA	NA	4.123e-05	0
COLO679	ZBTB4	57659	37	17	7369437	7369437	Silent	SNP	G	A	NA	COLO679_SKIN	ENST00000311403.4	p.S228S	NA	NA	22:15	9:7	NA	NA	0	0
COLO679	WRAP53	55135	37	17	7606658	7606658	Missense_Mutation	SNP	C	T	NA	COLO679_SKIN	ENST00000316024.5	p.P501S	NA	NA	24:32	13:11	NA	NA	0	0
COLO679	DNAH2	146754	37	17	7689945	7689945	Missense_Mutation	SNP	C	T	NA	COLO679_SKIN	ENST00000572933.1	p.L2136F	NA	NA		20:20	NA	NA	0	0
COLO679	DHRS7C	201140	37	17	9680519	9680519	Missense_Mutation	SNP	G	A	NA	COLO679_SKIN	ENST00000330255.5	p.R189C	NA	NA		22:29	NA	NA	8.275e-06	0
COLO679	MYH8	4626	37	17	10302859	10302859	Splice_Site	SNP	C	T	NA	COLO679_SKIN	ENST00000403437.2		NA	NA		36:45	NA	NA	0	0
COLO679	MYH8	4626	37	17	10322258	10322258	Silent	SNP	G	A	NA	COLO679_SKIN	ENST00000403437.2	p.H100H	NA	NA		91:70	NA	NA	1.647e-05	0
COLO679	MYH4	4622	37	17	10356613	10356613	Silent	SNP	C	T	NA	COLO679_SKIN	ENST00000255381.2	p.L989L	NA	NA		74:106	NA	NA	1.647e-05	0
COLO679	DNAH9	1770	37	17	11631201	11631201	Nonsense_Mutation	SNP	C	T	NA	COLO679_SKIN	ENST00000262442.4	p.R1926*	NA	NA		12:13	NA	NA	8.236e-06	0
COLO679	MYOCD	93649	37	17	12656135	12656135	Silent	SNP	G	A	NA	COLO679_SKIN	ENST00000343344.4	p.L510L	NA	NA		13:18	NA	NA	0	0
COLO679	CDRT1	374286	37	17	15519119	15519119	Silent	SNP	G	A	NA	COLO679_SKIN	ENST00000395906.3	p.L170L	NA	NA		37:46	NA	NA	0	0
COLO679	MYO18A	399687	37	17	27421054	27421054	Missense_Mutation	SNP	C	T	NA	COLO679_SKIN	ENST00000527372.1	p.E1589K	NA	NA	75:92	23:23	NA	NA	0	0
COLO679	CCL1	6346	37	17	32690136	32690136	Silent	SNP	C	T	NA	COLO679_SKIN	ENST00000225842.3	p.G15G	NA	NA		10:13	NA	NA	0	0
COLO679	NLE1	54475	37	17	33464100	33464100	Missense_Mutation	SNP	T	C	NA	COLO679_SKIN	ENST00000442241.4	p.T250A	NA	NA	56:60	20:25	NA	NA	0	0
COLO679	NR1D1	9572	37	17	38252202	38252202	Missense_Mutation	SNP	C	T	NA	COLO679_SKIN	ENST00000246672.3	p.G248D	NA	NA	11:22	6:10	NA	NA	0	0
COLO679	NR1D1	9572	37	17	38252203	38252203	Missense_Mutation	SNP	C	T	NA	COLO679_SKIN	ENST00000246672.3	p.G248S	NA	NA	11:22	6:10	NA	NA	0	0
COLO679	KRT32	3882	37	17	39620684	39620684	Silent	SNP	G	A	NA	COLO679_SKIN	ENST00000225899.3	p.S240S	NA	NA		13:13	NA	NA	8.24e-06	0
COLO679	EFTUD2	9343	37	17	42941122	42941122	Silent	SNP	G	A	NA	COLO679_SKIN	ENST00000426333.2	p.I438I	NA	NA	295:324	27:31	NA	NA	0	0
COLO679	HOXB5	3215	37	17	46669806	46669806	Missense_Mutation	SNP	G	A	NA	COLO679_SKIN	ENST00000239151.5	p.P192L	NA	NA		15:11	NA	NA	8.236e-06	0
COLO679	ITGA3	3675	37	17	48148700	48148700	Silent	SNP	C	T	NA	COLO679_SKIN	ENST00000320031.8	p.F259F	NA	NA		15:18	NA	NA	0	0
COLO679	LPO	4025	37	17	56345178	56345178	Silent	SNP	G	A	NA	COLO679_SKIN	ENST00000262290.4	p.T654T	NA	NA		25:34	NA	NA	0	0
COLO679	MPO	4353	37	17	56350957	56350957	Missense_Mutation	SNP	C	T	NA	COLO679_SKIN	ENST00000225275.3	p.R480H	NA	NA		28:36	NA	NA	4.118e-05	0
COLO679	MTMR4	9110	37	17	56582142	56582142	Missense_Mutation	SNP	C	T	NA	COLO679_SKIN	ENST00000323456.5	p.E433K	NA	NA	21:32	34:46	NA	NA	0	0
COLO679	ACE	1636	37	17	61559992	61559992	Silent	SNP	C	T	NA	COLO679_SKIN	ENST00000290866.4	p.V428V	NA	NA		56:28	NA	NA	0	0
COLO679	SCN4A	6329	37	17	62041843	62041843	Silent	SNP	C	T	NA	COLO679_SKIN	ENST00000435607.1	p.Q479Q	NA	NA		40:81	NA	NA	0	0
COLO679	AMZ2	51321	37	17	66246346	66246346	Missense_Mutation	SNP	C	G	NA	COLO679_SKIN	ENST00000359904.3	p.H6Q	NA	NA	391:317	65:65	52:29	NA	1.647e-05	0
COLO679	CD300A	11314	37	17	72480171	72480171	Missense_Mutation	SNP	C	T	NA	COLO679_SKIN	ENST00000360141.3	p.S269L	NA	NA		31:76	NA	NA	2.471e-05	0
COLO679	JMJD6	23210	37	17	74720107	74720107	Silent	SNP	A	G	NA	COLO679_SKIN	ENST00000397625.4	p.T184T	NA	NA	118:73	93:55	NA	NA	0	0
COLO679	MFSD11	79157	37	17	74750131	74750131	Missense_Mutation	SNP	C	T	NA	COLO679_SKIN	ENST00000588460.1	p.S215F	NA	NA	81:43	41:26	NA	NA	0	0
COLO679	DNAH17	8632	37	17	76464897	76464897	Missense_Mutation	SNP	G	T	NA	COLO679_SKIN	ENST00000585328.1	p.D2855E	NA	NA		106:63	NA	NA	1.653e-05	0
COLO679	DSG1	1828	37	18	28934795	28934795	Missense_Mutation	SNP	G	A	NA	COLO679_SKIN	ENST00000257192.4	p.G879E	NA	NA		55:64	NA	NA	0	0
COLO679	ASXL3	80816	37	18	31320049	31320049	Missense_Mutation	SNP	G	A	NA	COLO679_SKIN	ENST00000269197.5	p.G894E	NA	NA		94:96	NA	NA	0	0
COLO679	ASXL3	80816	37	18	31323594	31323594	Missense_Mutation	SNP	C	T	NA	COLO679_SKIN	ENST00000269197.5	p.S1261F	NA	NA		61:58	NA	NA	0	0
COLO679	SLC39A6	25800	37	18	33689595	33689595	Silent	SNP	G	A	NA	COLO679_SKIN	ENST00000590986.1	p.S743S	NA	NA	134:151	77:89	NA	NA	0	0
COLO679	ST8SIA5	29906	37	18	44266165	44266165	Missense_Mutation	SNP	C	T	NA	COLO679_SKIN	ENST00000315087.7	p.E181K	NA	NA		11:17	NA	NA	0	0
COLO679	HDHD2	84064	37	18	44641611	44641611	Silent	SNP	A	G	NA	COLO679_SKIN	ENST00000300605.6	p.Y168Y	NA	NA	143:139	45:50	NA	NA	4.942e-05	0
COLO679	SMAD7	4092	37	18	46448115	46448115	Missense_Mutation	SNP	G	A	NA	COLO679_SKIN	ENST00000262158.2	p.S303L	NA	NA		31:39	68:88	NA	0	0
COLO679	RPL17	6139	37	18	47017188	47017188	Missense_Mutation	SNP	T	C	NA	COLO679_SKIN	ENST00000418495.1	p.N64S	NA	NA		102:127	NA	NA	2.482e-05	0
COLO679	MYO5B	4645	37	18	47379827	47379827	Missense_Mutation	SNP	C	T	NA	COLO679_SKIN	ENST00000285039.7	p.E1405K	NA	NA		12:13	NA	NA	0	0
COLO679	MAPK4	5596	37	18	48252373	48252373	Missense_Mutation	SNP	G	A	NA	COLO679_SKIN	ENST00000400384.2	p.D299N	NA	NA	6:2	38:52	166:198		0	0
COLO679	DCC	1630	37	18	50705332	50705332	Splice_Site	SNP	G	A	NA	COLO679_SKIN	ENST00000442544.2	p.R473R	NA	NA		26:30	NA	NA	0	0
COLO679	CDH20	28316	37	18	59167654	59167654	Missense_Mutation	SNP	G	A	NA	COLO679_SKIN	ENST00000262717.4	p.D194N	NA	NA		32:40	NA	NA	0	0
COLO679	SOCS6	9306	37	18	67993187	67993187	Missense_Mutation	SNP	C	T	NA	COLO679_SKIN	ENST00000397942.3	p.T428I	NA	NA		32:31	NA	NA	8.236e-06	0
COLO679	ZNF516	9658	37	18	74092257	74092257	Missense_Mutation	SNP	C	T	NA	COLO679_SKIN	ENST00000443185.2	p.G605R	NA	NA		35:46	NA	NA	0	0
COLO679	ZNF516	9658	37	18	74154803	74154803	Missense_Mutation	SNP	G	A	NA	COLO679_SKIN	ENST00000443185.2	p.R70W	NA	NA	39:32	5:5	NA	NA	0	0
COLO679	ZNF516	9658	37	18	74154804	74154804	Silent	SNP	G	A	NA	COLO679_SKIN	ENST00000443185.2	p.H69H	NA	NA	39:31	5:5	NA	NA	0	0
COLO679	ADNP2	22850	37	18	77895256	77895256	Missense_Mutation	SNP	G	T	NA	COLO679_SKIN	ENST00000262198.4	p.G654C	NA	NA	72:67	11:14	NA	NA	0	0
COLO679	MIDN	90007	37	19	1257260	1257260	Missense_Mutation	SNP	G	A	NA	COLO679_SKIN	ENST00000591446.2	p.V466M	NA	NA	95:96	8:16	NA	NA	1.653e-05	0
COLO679	GPR108	56927	37	19	6734233	6734233	Missense_Mutation	SNP	G	A	NA	COLO679_SKIN	ENST00000264080.7	p.P154S	NA	NA		5:10	NA	NA	0	0
COLO679	CD209	30835	37	19	7808015	7808015	Nonsense_Mutation	SNP	C	T	NA	COLO679_SKIN	ENST00000315599.7	p.W375*	NA	NA		77:81	NA	NA	2.471e-05	0
COLO679	FBN3	84467	37	19	8176917	8176917	Missense_Mutation	SNP	C	T	NA	COLO679_SKIN	ENST00000600128.1	p.G1302E	NA	NA		28:39	NA	NA	0	0
COLO679	MUC16	94025	37	19	9069576	9069576	Missense_Mutation	SNP	A	G	NA	COLO679_SKIN	ENST00000397910.4	p.V5957A	NA	NA		48:54	NA	NA	0	0
COLO679	MUC16	94025	37	19	9083632	9083632	Missense_Mutation	SNP	G	A	NA	COLO679_SKIN	ENST00000397910.4	p.S2728F	NA	NA		104:110	NA	NA	0	0
COLO679	MUC16	94025	37	19	9087326	9087326	Missense_Mutation	SNP	G	A	NA	COLO679_SKIN	ENST00000397910.4	p.H1497Y	NA	NA		161:155	NA	NA	0	0
COLO679	OR7G3	390883	37	19	9236918	9236918	Missense_Mutation	SNP	C	T	NA	COLO679_SKIN	ENST00000305444.2	p.A237T	NA	NA		52:56	NA	NA	0	0
COLO679	OR7E24	26648	37	19	9361820	9361820	Missense_Mutation	SNP	G	A	NA	COLO679_SKIN	ENST00000456448.1	p.G34E	NA	NA		59:63	NA	NA	0	0
COLO679	ZNF560	147741	37	19	9578690	9578690	Silent	SNP	C	T	NA	COLO679_SKIN	ENST00000301480.4	p.R311R	NA	NA		41:51	NA	NA	0	0
COLO679	COL5A3	50509	37	19	10116617	10116617	Missense_Mutation	SNP	C	T	NA	COLO679_SKIN	ENST00000264828.3	p.G98R	NA	NA		18:8	NA	NA	0	0
COLO679	ZNF627	199692	37	19	11728448	11728448	Missense_Mutation	SNP	C	T	NA	COLO679_SKIN	ENST00000361113.5	p.S377L	NA	NA		50:58	NA	NA	8.238e-06	0
COLO679	MAST1	22983	37	19	12962816	12962816	Silent	SNP	C	T	NA	COLO679_SKIN	ENST00000251472.4	p.I281I	NA	NA	4:18	8:11	71:75	NA	0	0
COLO679	TMEM38A	79041	37	19	16791308	16791308	Missense_Mutation	SNP	C	T	NA	COLO679_SKIN	ENST00000187762.2	p.R128C	NA	NA	57:49	72:62	NA	NA	0	0
COLO679	KIAA1683	80726	37	19	18375755	18375755	Silent	SNP	C	T	NA	COLO679_SKIN	ENST00000600328.3	p.A865A	NA	NA		4:5	NA	NA	8.238e-06	0
COLO679	SUGP2	10147	37	19	19136095	19136095	Silent	SNP	G	A	NA	COLO679_SKIN	ENST00000601879.1	p.L354L	NA	NA	116:103	45:49	NA	NA	0	0
COLO679	ZNF181	339318	37	19	35231790	35231790	Silent	SNP	T	A	NA	COLO679_SKIN	ENST00000492450.1	p.S168S	NA	NA	6:6	56:95	NA	NA	0	0
COLO679	ZNF260	339324	37	19	37005479	37005479	Missense_Mutation	SNP	T	G	NA	COLO679_SKIN	ENST00000523638.1	p.E221A	NA	NA		16:94	NA	NA	0	0
COLO679	ZNF529	57711	37	19	37045668	37045668	Missense_Mutation	SNP	T	C	NA	COLO679_SKIN	ENST00000591340.1	p.N47D	NA	NA	18:22	79:88	NA	NA	0	0
COLO679	WDR87	83889	37	19	38375890	38375890	Silent	SNP	G	A	NA	COLO679_SKIN	ENST00000303868.5	p.I2768I	NA	NA		25:40	NA	NA	0	0
COLO679	PRX	57716	37	19	40900714	40900714	Missense_Mutation	SNP	C	T	NA	COLO679_SKIN	ENST00000324001.7	p.G1182D	NA	NA		45:43	NA	NA	8.237e-06	0
COLO679	SPTBN4	57731	37	19	41000845	41000845	Missense_Mutation	SNP	G	A	NA	COLO679_SKIN	ENST00000352632.3	p.R210Q	NA	NA		22:21	NA	NA	8.236e-06	0
COLO679	CCDC155	147872	37	19	49920754	49920754	Missense_Mutation	SNP	C	T	NA	COLO679_SKIN	ENST00000447857.3	p.P559L	NA	NA		8:5	NA	NA	9.508e-06	0
COLO679	TBC1D17	79735	37	19	50385301	50385301	Silent	SNP	C	T	NA	COLO679_SKIN	ENST00000221543.5	p.S177S	NA	NA	26:41	57:55	NA	NA	1.647e-05	0
COLO679	SHANK1	50944	37	19	51175276	51175276	Splice_Site	SNP	G	A	NA	COLO679_SKIN	ENST00000293441.1	p.I891I	NA	NA		5:8	NA	NA	8.236e-06	0
COLO679	KLK4	9622	37	19	51411941	51411941	Silent	SNP	G	A	NA	COLO679_SKIN	ENST00000324041.1	p.D123D	NA	NA		29:24	NA	NA	1.647e-05	0
COLO679	ZNF845	91664	37	19	53856047	53856047	Missense_Mutation	SNP	A	G	NA	COLO679_SKIN	ENST00000595091.1	p.I707V	NA	NA	5:14	29:123	NA	NA	0	0
COLO679	ZNF845	91664	37	19	53856055	53856055	Silent	SNP	C	T	NA	COLO679_SKIN	ENST00000595091.1	p.H709H	NA	NA	4:15		NA	NA	1.647e-05	0
COLO679	CNOT3	4849	37	19	54647981	54647981	Silent	SNP	C	T	NA	COLO679_SKIN	ENST00000406403.1	p.I132I	NA	NA	122:148	28:19	NA	NA	4.118e-05	0
COLO679	LILRB2	10288	37	19	54783224	54783224	Missense_Mutation	SNP	C	T	NA	COLO679_SKIN	ENST00000391749.4	p.D212N	NA	NA		40:42	NA	NA	0	0
COLO679	SYT5	6861	37	19	55687147	55687147	Missense_Mutation	SNP	C	T	NA	COLO679_SKIN	ENST00000354308.3	p.R157Q	NA	NA		14:16	NA	NA	0	0
COLO679	ZNF835	90485	37	19	57176308	57176308	Missense_Mutation	SNP	C	T	NA	COLO679_SKIN	ENST00000537055.2	p.G87R	NA	NA		21:8	NA	NA	0	0
COLO679	ZNF329	79673	37	19	58640785	58640785	Missense_Mutation	SNP	G	A	NA	COLO679_SKIN	ENST00000598312.1	p.P29L	NA	NA		101:110	NA	NA	0	0
COLO679	SLC27A5	10998	37	19	59022145	59022145	Missense_Mutation	SNP	G	C	NA	COLO679_SKIN	ENST00000263093.2	p.R281G	NA	NA		4:2	NA	NA	0	0
COLO679	PXDN	7837	37	2	1687905	1687905	Silent	SNP	C	T	NA	COLO679_SKIN	ENST00000252804.4	p.Q145Q	NA	NA		31:24	14:12	NA	0	0
COLO679	ATAD2B	54454	37	2	23985203	23985203	Silent	SNP	T	C	NA	COLO679_SKIN	ENST00000238789.5	p.T1090T	NA	NA	4:5	91:127	NA	NA	0	0
COLO679	OTOF	9381	37	2	26698264	26698264	Missense_Mutation	SNP	G	A	NA	COLO679_SKIN	ENST00000272371.2	p.P1030L	NA	NA		20:15	NA	NA	0	0
COLO679	THADA	63892	37	2	43814019	43814019	Missense_Mutation	SNP	G	A	NA	COLO679_SKIN	ENST00000405006.4	p.S142F	NA	NA	27:29	112:126	NA	NA	0	0
COLO679	MSH2	4436	37	2	47693831	47693831	Silent	SNP	C	T	NA	COLO679_SKIN	ENST00000233146.2	p.S515S	NA	NA	66:100	67:80	24:28		0	0
COLO679	BCL11A	53335	37	2	60689009	60689009	Missense_Mutation	SNP	G	C	NA	COLO679_SKIN	ENST00000335712.6	p.F346L	NA	NA		16:15	3:1	NA	1.647e-05	0
COLO679	FBXO48	554251	37	2	68691424	68691424	Missense_Mutation	SNP	G	A	NA	COLO679_SKIN	ENST00000377957.3	p.P129S	NA	NA	5:16	102:89	NA	NA	0	0
COLO679	CLEC4F	165530	37	2	71043299	71043299	Missense_Mutation	SNP	G	A	NA	COLO679_SKIN	ENST00000272367.2	p.S405F	NA	NA		20:35	NA	NA	0	0
COLO679	AFF3	3899	37	2	100209905	100209905	Missense_Mutation	SNP	C	T	NA	COLO679_SKIN	ENST00000409236.2	p.E740K	NA	NA		18:25	41:37	NA	0	0
COLO679	AFF3	3899	37	2	100209906	100209906	Silent	SNP	C	T	NA	COLO679_SKIN	ENST00000409236.2	p.E739E	NA	NA		18:26	42:37	NA	0	0
COLO679	TMEM87B	84910	37	2	112856184	112856184	Missense_Mutation	SNP	C	T	NA	COLO679_SKIN	ENST00000283206.4	p.R429C	NA	NA	269:233	23:28	NA	NA	2.471e-05	0
COLO679	FOXD4L1	200350	37	2	114257114	114257114	Missense_Mutation	SNP	G	A	NA	COLO679_SKIN	ENST00000306507.5	p.R94K	NA	NA		18:16	NA	NA	8.288e-06	0
COLO679	FOXD4L1	200350	37	2	114257115	114257115	Silent	SNP	G	A	NA	COLO679_SKIN	ENST00000306507.5	p.R94R	NA	NA		18:16	NA	NA	1.658e-05	0
COLO679	EPB41L5	57669	37	2	120848053	120848053	Missense_Mutation	SNP	G	A	NA	COLO679_SKIN	ENST00000263713.5	p.R335Q	NA	NA		63:63	NA	NA	8.236e-06	0
COLO679	MYO7B	4648	37	2	128346114	128346114	Missense_Mutation	SNP	G	A	NA	COLO679_SKIN	ENST00000409816.2	p.G613E	NA	NA		22:22	NA	NA	0	0
COLO679	GPR17	2840	37	2	128408610	128408610	Missense_Mutation	SNP	G	A	NA	COLO679_SKIN	ENST00000272644.3	p.E129K	NA	NA		21:21	NA	NA	0	0
COLO679	MARCH7	64844	37	2	160604852	160604852	Missense_Mutation	SNP	C	T	NA	COLO679_SKIN	ENST00000259050.4	p.L351F	NA	NA	87:202	30:47	NA	NA	0	0
COLO679	LRP2	4036	37	2	170028600	170028600	Missense_Mutation	SNP	G	A	NA	COLO679_SKIN	ENST00000263816.3	p.H3730Y	NA	NA	4:2	32:26	152:85	NA	0	0
COLO679	PPIG	9360	37	2	170488369	170488369	Silent	SNP	C	T	NA	COLO679_SKIN	ENST00000260970.3	p.F285F	NA	NA	180:130	71:52	NA	NA	0	0
COLO679	DLX1	1745	37	2	172950443	172950443	Missense_Mutation	SNP	C	T	NA	COLO679_SKIN	ENST00000361725.4	p.P13L	NA	NA	231:302	36:33	NA	NA	0	0
COLO679	OSBPL6	114880	37	2	179255917	179255917	Missense_Mutation	SNP	C	T	NA	COLO679_SKIN	ENST00000190611.4	p.P807S	NA	NA	30:95	26:32	NA	NA	0	0
COLO679	TTN	7273	37	2	179418369	179418369	Missense_Mutation	SNP	C	T	NA	COLO679_SKIN	ENST00000591111.1	p.G28147E	NA	NA		117:142	294:178	NA	0	0
COLO679	TTN	7273	37	2	179455709	179455709	Missense_Mutation	SNP	G	T	NA	COLO679_SKIN	ENST00000591111.1	p.A18607E	NA	NA		145:227	77:154	NA	0	0
COLO679	TTN	7273	37	2	179468950	179468950	Missense_Mutation	SNP	G	A	NA	COLO679_SKIN	ENST00000591111.1	p.S16514L	NA	NA	6:1	90:83	199:110	NA	0	0
COLO679	TTN	7273	37	2	179582774	179582774	Missense_Mutation	SNP	G	A	NA	COLO679_SKIN	ENST00000591111.1	p.S8003F	NA	NA		117:143	219:141	NA	0	0
COLO679	TTN	7273	37	2	179584906	179584906	Silent	SNP	G	A	NA	COLO679_SKIN	ENST00000591111.1	p.F7504F	NA	NA		50:78	40:119	NA	0	0
COLO679	TTN	7273	37	2	179593347	179593347	Missense_Mutation	SNP	C	T	NA	COLO679_SKIN	ENST00000591111.1	p.E6119K	NA	NA		58:61	171:101	NA	0	0
COLO679	TTN	7273	37	2	179602967	179602967	Missense_Mutation	SNP	C	T	NA	COLO679_SKIN	ENST00000591111.1	p.R4421Q	NA	NA		80:88	77:205	NA	1.656e-05	0
COLO679	ZSWIM2	151112	37	2	187702079	187702079	Missense_Mutation	SNP	G	A	NA	COLO679_SKIN	ENST00000295131.2	p.P233S	NA	NA		65:52	NA	NA	0	0
COLO679	COL3A1	1281	37	2	189872861	189872861	Missense_Mutation	SNP	G	A	NA	COLO679_SKIN	ENST00000304636.3	p.G1173E	NA	NA		11:8	51:34	NA	0	0
COLO679	HIBCH	26275	37	2	191152365	191152365	Splice_Site	SNP	C	T	NA	COLO679_SKIN	ENST00000359678.5		NA	NA	12:2	22:40	NA	NA	0	0
COLO679	DNAH7	56171	37	2	196619234	196619234	Missense_Mutation	SNP	C	A	NA	COLO679_SKIN	ENST00000312428.6	p.W3864L	NA	NA		26:16	NA	NA	0	0
COLO679	TMEM237	65062	37	2	202494021	202494021	Silent	SNP	G	A	NA	COLO679_SKIN	ENST00000409883.2	p.T267T	NA	NA	124:193	40:100	NA	NA	0	0
COLO679	CD28	940	37	2	204599518	204599518	Silent	SNP	G	A	NA	COLO679_SKIN	ENST00000324106.8	p.K182K	NA	NA		47:57	NA	NA	0	0
COLO679	ZDBF2	57683	37	2	207172460	207172460	Missense_Mutation	SNP	G	A	NA	COLO679_SKIN	ENST00000374423.3	p.D1070N	NA	NA	18:23	74:111	NA	NA	0	0
COLO679	ADAM23	8745	37	2	207460810	207460810	Silent	SNP	C	T	NA	COLO679_SKIN	ENST00000264377.3	p.F761F	NA	NA	280:529	25:42	NA	NA	0	0
COLO679	ERBB4	2066	37	2	212812196	212812196	Missense_Mutation	SNP	C	T	NA	COLO679_SKIN	ENST00000342788.4	p.G127E	NA	NA		34:38	30:38	NA	0	0
COLO679	ACSL3	2181	37	2	223797938	223797938	Missense_Mutation	SNP	A	T	NA	COLO679_SKIN	ENST00000357430.3	p.K596I	NA	NA	606:331	116:73	NA	NA	0	0
COLO679	NYAP2	57624	37	2	226446752	226446752	Missense_Mutation	SNP	T	A	NA	COLO679_SKIN	ENST00000272907.6	p.F207I	NA	NA		227:121	NA	NA	0	0
COLO679	RHBDD1	84236	37	2	227731942	227731942	Silent	SNP	C	T	NA	COLO679_SKIN	ENST00000341329.3	p.C158C	NA	NA	69:28	126:82	NA	NA	0	0
COLO679	COL4A3	1285	37	2	228118846	228118846	Missense_Mutation	SNP	G	A	NA	COLO679_SKIN	ENST00000396578.3	p.G262R	NA	NA		35:22	NA	NA	0	0
COLO679	DNER	92737	37	2	230456440	230456440	Silent	SNP	G	A	NA	COLO679_SKIN	ENST00000341772.4	p.S147S	NA	NA	10:9	8:9	NA	NA	0	0
COLO679	SP140	11262	37	2	231155250	231155250	Missense_Mutation	SNP	G	A	NA	COLO679_SKIN	ENST00000392045.3	p.G599E	NA	NA		68:72	66:159	NA	0	0
COLO679	IQCA1	79781	37	2	237300989	237300989	Silent	SNP	G	A	NA	COLO679_SKIN	ENST00000409907.3	p.I405I	NA	NA		25:37	NA	NA	0	0
COLO679	FARP2	9855	37	2	242357453	242357453	Missense_Mutation	SNP	C	T	NA	COLO679_SKIN	ENST00000264042.3	p.H234Y	NA	NA	123:286	43:17	NA	NA	0	0
COLO679	LAMP5	24141	37	20	9498777	9498777	Missense_Mutation	SNP	C	T	NA	COLO679_SKIN	ENST00000246070.2	p.S189L	NA	NA		42:13	NA	NA	0	0
COLO679	PHF20	51230	37	20	34502097	34502097	Missense_Mutation	SNP	C	G	NA	COLO679_SKIN	ENST00000374012.3	p.H601Q	NA	NA		16:86	NA	NA	0	0
COLO679	FAM83D	81610	37	20	37580721	37580721	Missense_Mutation	SNP	C	T	NA	COLO679_SKIN	ENST00000217429.4	p.S469L	NA	NA	150:358	34:73	NA	NA	1.652e-05	0
COLO679	ZHX3	23051	37	20	39831490	39831490	Silent	SNP	A	G	NA	COLO679_SKIN	ENST00000309060.3	p.D689D	NA	NA		75:131	NA	NA	8.236e-06	0
COLO679	PTPRT	11122	37	20	40747136	40747136	Silent	SNP	C	T	NA	COLO679_SKIN	ENST00000373187.1	p.P963P	NA	NA		34:19	33:17	NA	2.481e-05	0
COLO679	ZNF334	55713	37	20	45130725	45130725	Missense_Mutation	SNP	G	T	NA	COLO679_SKIN	ENST00000347606.4	p.S418Y	NA	NA		79:152	NA	NA	0	0
COLO679	TSHZ2	128553	37	20	51870592	51870592	Nonsense_Mutation	SNP	C	T	NA	COLO679_SKIN	ENST00000371497.5	p.R199*	NA	NA		46:13	NA	NA	8.236e-06	0
COLO679	CXADR	1525	37	21	18931310	18931310	Silent	SNP	G	A	NA	COLO679_SKIN	ENST00000284878.7	p.A144A	NA	NA	12:13	29:26	NA	NA	0	0
COLO679	CXADR	1525	37	21	18937816	18937816	Silent	SNP	C	T	NA	COLO679_SKIN	ENST00000284878.7	p.L302L	NA	NA	20:10	28:31	NA	NA	0	0
COLO679	GART	2618	37	21	34876766	34876766	Silent	SNP	G	A	NA	COLO679_SKIN	ENST00000381831.3	p.L932L	NA	NA	177:180	102:99	NA	NA	0	0
COLO679	SLC5A3	6526	37	21	35468279	35468279	Nonsense_Mutation	SNP	G	A	NA	COLO679_SKIN	ENST00000381151.3	p.W261*	NA	NA	44:157	54:51	NA	NA	0	0
COLO679	DOPEY2	9980	37	21	37620830	37620830	Silent	SNP	G	A	NA	COLO679_SKIN	ENST00000399151.3	p.T1654T	NA	NA	11:13	32:30	NA	NA	4.118e-05	0
COLO679	ERG	2078	37	21	39755594	39755594	Missense_Mutation	SNP	C	T	NA	COLO679_SKIN	ENST00000417133.2	p.D398N	NA	NA		24:20	124:135	NA	8.236e-06	0
COLO679	UMODL1	89766	37	21	43546510	43546510	Missense_Mutation	SNP	G	A	NA	COLO679_SKIN	ENST00000408910.2	p.G1068D	NA	NA		11:17	NA	NA	0	0
COLO679	ABCG1	9619	37	21	43645935	43645935	Missense_Mutation	SNP	T	C	NA	COLO679_SKIN	ENST00000361802.2	p.F66S	NA	NA		12:38	NA	NA	0	0
COLO679	TRPM2	7226	37	21	45798995	45798995	Missense_Mutation	SNP	C	T	NA	COLO679_SKIN	ENST00000397928.1	p.S377F	NA	NA		32:33	NA	NA	0	0
COLO679	LRRC3	81543	37	21	45877172	45877172	Silent	SNP	C	T	NA	COLO679_SKIN	ENST00000291592.4	p.F215F	NA	NA		15:11	NA	NA	3.295e-05	0
COLO679	MCM3AP	8888	37	21	47685304	47685304	Silent	SNP	G	A	NA	COLO679_SKIN	ENST00000397708.1	p.P1055P	NA	NA	144:171	5:5		NA	0	0
COLO679	RTN4R	65078	37	22	20230061	20230061	Missense_Mutation	SNP	G	A	NA	COLO679_SKIN	ENST00000043402.7	p.R199C	NA	NA		8:37	NA	NA	8.237e-06	0
COLO679	P2RX6	9127	37	22	21377680	21377680	Missense_Mutation	SNP	G	A	NA	COLO679_SKIN	ENST00000413302.2	p.G252E	NA	NA	28:121	35:128	NA	NA	0	0
COLO679	CABIN1	23523	37	22	24455745	24455745	Nonsense_Mutation	SNP	C	T	NA	COLO679_SKIN	ENST00000398319.2	p.Q440*	NA	NA		22:0	NA	NA	8.236e-06	0
COLO679	TFIP11	24144	37	22	26888052	26888052	Missense_Mutation	SNP	C	T	NA	COLO679_SKIN	ENST00000407690.1	p.G814E	NA	NA		7:0	NA	NA	8.236e-06	0
COLO679	HMOX1	3162	37	22	35789537	35789537	Silent	SNP	C	T	NA	COLO679_SKIN	ENST00000216117.8	p.V271V	NA	NA	30:1	60:0	NA	NA	0	0
COLO679	CSF2RB	1439	37	22	37326462	37326462	Missense_Mutation	SNP	C	T	NA	COLO679_SKIN	ENST00000403662.3	p.A255V	NA	NA		53:0	NA	NA	0	0
COLO679	CARD10	29775	37	22	37906300	37906300	Silent	SNP	A	G	NA	COLO679_SKIN	ENST00000403299.1	p.N276N	NA	NA	14:0	19:0	391:1	NA	4.943e-05	0
COLO679	TRIOBP	11078	37	22	38119591	38119591	Missense_Mutation	SNP	C	T	NA	COLO679_SKIN	ENST00000406386.3	p.S343F	NA	NA		184:1	NA	NA	0	0
COLO679	TRIOBP	11078	37	22	38119592	38119592	Silent	SNP	C	T	NA	COLO679_SKIN	ENST00000406386.3	p.S343S	NA	NA		181:1	NA	NA	0	0
COLO679	MEI1	150365	37	22	42099373	42099373	De_novo_Start_OutOfFrame	SNP	T	G	NA	COLO679_SKIN	ENST00000400107.1		NA	NA		135:0	NA	NA	0	0
COLO679	ITPR1	3708	37	3	4714929	4714929	Missense_Mutation	SNP	G	A	NA	COLO679_SKIN	ENST00000443694.2	p.E757K	NA	NA		90:57	130:165	NA	8.262e-06	0
COLO679	SRGAP3	9901	37	3	9055045	9055045	Silent	SNP	C	T	NA	COLO679_SKIN	ENST00000383836.3	p.R698R	NA	NA		28:25	NA	NA	0	0
COLO679	ATP2B2	491	37	3	10401644	10401644	Missense_Mutation	SNP	G	A	NA	COLO679_SKIN	ENST00000352432.4	p.S608F	NA	NA		32:32	NA	NA	0	0
COLO679	WNT7A	7476	37	3	13860817	13860817	Missense_Mutation	SNP	C	T	NA	COLO679_SKIN	ENST00000285018.4	p.G225D	NA	NA		24:25	NA	NA	0	0
COLO679	GOLGA4	2803	37	3	37370496	37370496	Missense_Mutation	SNP	A	C	NA	COLO679_SKIN	ENST00000361924.2	p.Q2035P	NA	NA	258:212	34:41	NA	NA	0	0
COLO679	ITGA9	3680	37	3	37791955	37791955	Silent	SNP	C	T	NA	COLO679_SKIN	ENST00000264741.5	p.V812V	NA	NA	190:68	38:38	NA	NA	0	0
COLO679	ACAA1	30	37	3	38167122	38167122	Missense_Mutation	SNP	G	A	NA	COLO679_SKIN	ENST00000333167.8	p.P378L	NA	NA	284:290	21:35	NA	NA	0	0
COLO679	TGM4	7047	37	3	44952530	44952530	Missense_Mutation	SNP	G	A	NA	COLO679_SKIN	ENST00000296125.4	p.G563S	NA	NA		20:34	NA	NA	0	0
COLO679	FBXW12	285231	37	3	48422237	48422237	Missense_Mutation	SNP	C	T	NA	COLO679_SKIN	ENST00000296438.5	p.P274S	NA	NA		33:49	NA	NA	0	0
COLO679	SLC26A6	65010	37	3	48668109	48668109	Silent	SNP	G	A	NA	COLO679_SKIN	ENST00000395550.2	p.F393F	NA	NA	64:71	3:6	NA	NA	0	0
COLO679	SLC26A6	65010	37	3	48669762	48669762	Missense_Mutation	SNP	G	C	NA	COLO679_SKIN	ENST00000395550.2	p.N167K	NA	NA	108:90	10:12	NA	NA	3.302e-05	0
COLO679	KLHDC8B	200942	37	3	49212561	49212561	Missense_Mutation	SNP	C	T	NA	COLO679_SKIN	ENST00000332780.2	p.S278F	NA	NA	40:38	6:9	NA	NA	0	0
COLO679	USP4	7375	37	3	49339874	49339874	Silent	SNP	G	A	NA	COLO679_SKIN	ENST00000265560.4	p.N410N	NA	NA	69:91	51:55	NA	NA	0	0
COLO679	NPRL2	10641	37	3	50385808	50385808	Nonsense_Mutation	SNP	G	A	NA	COLO679_SKIN	ENST00000232501.3	p.Q252*	NA	NA		16:19	82:85	NA	0	0
COLO679	CACNA2D2	9254	37	3	50413411	50413411	Missense_Mutation	SNP	C	T	NA	COLO679_SKIN	ENST00000479441.1	p.D586N	NA	NA		31:39	NA	NA	8.236e-06	0
COLO679	PARP3	10039	37	3	51982347	51982347	Silent	SNP	T	C	NA	COLO679_SKIN	ENST00000417220.2	p.L485L	NA	NA	36:26	14:11	NA	NA	0	0
COLO679	ITIH1	3697	37	3	52813602	52813602	Missense_Mutation	SNP	C	T	NA	COLO679_SKIN	ENST00000273283.2	p.H189Y	NA	NA		34:29	NA	NA	0	0
COLO679	TMEM110	375346	37	3	52886714	52886714	Splice_Site	SNP	C	T	NA	COLO679_SKIN	ENST00000355083.5	p.W70*	NA	NA		30:59	NA	NA	0	0
COLO679	C3orf67	200844	37	3	58817531	58817531	Missense_Mutation	SNP	C	T	NA	COLO679_SKIN	ENST00000482387.1	p.E561K	NA	NA	15:43	18:38	NA	NA	0	0
COLO679	C3orf67	200844	37	3	58855983	58855983	Silent	SNP	A	G	NA	COLO679_SKIN	ENST00000482387.1	p.D131D	NA	NA	26:31	39:47	NA	NA	0	0
COLO679	MAGI1	9223	37	3	65342741	65342741	Missense_Mutation	SNP	G	A	NA	COLO679_SKIN	ENST00000402939.2	p.P1234L	NA	NA	44:57	11:19	NA	NA	0	0
COLO679	LRIG1	26018	37	3	66434500	66434500	Silent	SNP	C	T	NA	COLO679_SKIN	ENST00000273261.3	p.V662V	NA	NA	12:9	26:29	NA	NA	0	0
COLO679	ZNF717	100131827	37	3	75832503	75832503	Missense_Mutation	SNP	A	G	NA	COLO679_SKIN	ENST00000477374.1	p.V4A	NA	NA	13:25	11:18	NA	NA	3.97e-05	0
COLO679	ARL13B	200894	37	3	93772040	93772040	Missense_Mutation	SNP	G	A	NA	COLO679_SKIN	ENST00000394222.3	p.R407K	NA	NA	44:35	17:30	NA	NA	0	0
COLO679	MYH15	22989	37	3	108220581	108220581	Missense_Mutation	SNP	C	T	NA	COLO679_SKIN	ENST00000273353.3	p.R126H	NA	NA		42:32	NA	NA	1.652e-05	0
COLO679	MORC1	27136	37	3	108698393	108698393	Missense_Mutation	SNP	C	T	NA	COLO679_SKIN	ENST00000483760.1	p.E795K	NA	NA		36:60	NA	NA	0	0
COLO679	DPPA4	55211	37	3	109050858	109050858	Missense_Mutation	SNP	C	T	NA	COLO679_SKIN	ENST00000335658.6	p.A67T	NA	NA		43:41	NA	NA	0	0
COLO679	CD96	10225	37	3	111325559	111325559	Missense_Mutation	SNP	C	T	NA	COLO679_SKIN	ENST00000283285.5	p.S383F	NA	NA		35:39	NA	NA	0	0
COLO679	ZDHHC23	254887	37	3	113679579	113679579	Silent	SNP	G	A	NA	COLO679_SKIN	ENST00000330212.3	p.*410*	NA	NA	20:15	35:31	NA	NA	0	0
COLO679	HGD	3081	37	3	120365180	120365180	Missense_Mutation	SNP	C	T	NA	COLO679_SKIN	ENST00000283871.5	p.E195K	NA	NA		47:43	NA	NA	0	0
COLO679	CASR	846	37	3	122002773	122002773	Silent	SNP	C	T	NA	COLO679_SKIN	ENST00000490131.1	p.L658L	NA	NA		31:38	NA	NA	0	0
COLO679	CASR	846	37	3	122003382	122003382	Missense_Mutation	SNP	C	T	NA	COLO679_SKIN	ENST00000490131.1	p.L861F	NA	NA		21:23	NA	NA	0	0
COLO679	SEMA5B	54437	37	3	122629146	122629146	Silent	SNP	G	A	NA	COLO679_SKIN	ENST00000357599.3	p.T1100T	NA	NA		31:26	41:31	NA	0	0
COLO679	IFT122	55764	37	3	129214364	129214364	Missense_Mutation	SNP	G	A	NA	COLO679_SKIN	ENST00000348417.2	p.E708K	NA	NA	19:22	30:32	NA	NA	0	0
COLO679	COL6A6	131873	37	3	130292883	130292883	Missense_Mutation	SNP	G	A	NA	COLO679_SKIN	ENST00000358511.6	p.E1021K	NA	NA		45:48	NA	NA	8.277e-06	0
COLO679	CPNE4	131034	37	3	131268792	131268792	Splice_Site	SNP	G	A	NA	COLO679_SKIN	ENST00000512055.1	p.S434L	NA	NA		45:37	NA	NA	0	0
COLO679	DZIP1L	199221	37	3	137786434	137786434	Silent	SNP	G	A	NA	COLO679_SKIN	ENST00000327532.2	p.D647D	NA	NA	24:24	26:17	NA	NA	0	0
COLO679	XRN1	54464	37	3	142098983	142098983	Missense_Mutation	SNP	G	A	NA	COLO679_SKIN	ENST00000264951.4	p.R886C	NA	NA	8:12	37:55	NA	NA	0	0
COLO679	XRN1	54464	37	3	142098984	142098984	Silent	SNP	A	T	NA	COLO679_SKIN	ENST00000264951.4	p.I885I	NA	NA	8:12	36:55	NA	NA	0	0
COLO679	CPB1	1360	37	3	148563311	148563311	Silent	SNP	A	G	NA	COLO679_SKIN	ENST00000491148.1	p.K293K	NA	NA		32:46	NA	NA	0	0
COLO679	MBNL1	4154	37	3	152174058	152174058	Missense_Mutation	SNP	C	T	NA	COLO679_SKIN	ENST00000463374.1	p.P340S	NA	NA	91:108	93:85	NA	NA	0	0
COLO679	SMC4	10051	37	3	160135569	160135569	Missense_Mutation	SNP	T	G	NA	COLO679_SKIN	ENST00000357388.3	p.M499R	NA	NA	117:265	57:55	NA	NA	4.942e-05	0
COLO679	OTOL1	131149	37	3	161220841	161220841	Missense_Mutation	SNP	G	A	NA	COLO679_SKIN	ENST00000327928.4	p.G182E	NA	NA		25:27	NA	NA	0	0
COLO679	MECOM	2122	37	3	169099008	169099008	Missense_Mutation	SNP	C	A	NA	COLO679_SKIN	ENST00000494292.1	p.R114S	NA	NA		109:75	122:124	NA	0	0
COLO679	AHSG	197	37	3	186338681	186338681	Missense_Mutation	SNP	C	T	NA	COLO679_SKIN	ENST00000273784.5	p.P357S	NA	NA		12:7	NA	NA	0	0
COLO679	MB21D2	151963	37	3	192516621	192516621	Missense_Mutation	SNP	G	A	NA	COLO679_SKIN	ENST00000392452.2	p.P344S	NA	NA		22:18	NA	NA	0	0
COLO679	ATP13A5	344905	37	3	193019095	193019095	Splice_Site	SNP	C	T	NA	COLO679_SKIN	ENST00000342358.4	p.E894K	NA	NA		68:61	15:11	NA	0	0
COLO679	GP5	2814	37	3	194117365	194117365	Silent	SNP	G	A	NA	COLO679_SKIN	ENST00000401815.1	p.L549L	NA	NA		74:80	NA	NA	0	0
COLO679	EVC	2121	37	4	5733222	5733222	Missense_Mutation	SNP	C	A	NA	COLO679_SKIN	ENST00000264956.6	p.P152Q	NA	NA	31:36	36:14	NA	NA	0	0
COLO679	WFS1	7466	37	4	6303919	6303919	Silent	SNP	C	G	NA	COLO679_SKIN	ENST00000226760.1	p.T799T	NA	NA		7:12	NA	NA	8.246e-06	0
COLO679	ZNF518B	85460	37	4	10446476	10446476	Missense_Mutation	SNP	T	A	NA	COLO679_SKIN	ENST00000326756.3	p.S493C	NA	NA		13:105	NA	NA	0	0
COLO679	BST1	683	37	4	15716912	15716912	Missense_Mutation	SNP	C	T	NA	COLO679_SKIN	ENST00000265016.4	p.S180F	NA	NA	4:1	32:38	NA	NA	0	0
COLO679	ARAP2	116984	37	4	36168669	36168669	Splice_Site	SNP	C	T	NA	COLO679_SKIN	ENST00000303965.4	p.D620N	NA	NA		33:43	NA	NA	0	0
COLO679	RBM47	54502	37	4	40440056	40440056	Silent	SNP	G	A	NA	COLO679_SKIN	ENST00000381793.2	p.F285F	NA	NA		8:9	NA	NA	8.237e-06	0
COLO679	TEC	7006	37	4	48151654	48151654	Missense_Mutation	SNP	G	A	NA	COLO679_SKIN	ENST00000381501.3	p.P309L	NA	NA	3:1	39:26	45:54	NA	0	0
COLO679	SPATA18	132671	37	4	52927009	52927009	Silent	SNP	C	G	NA	COLO679_SKIN	ENST00000295213.4	p.S85S	NA	NA	11:0	43:40	NA	NA	1.647e-05	0
COLO679	AASDH	132949	37	4	57215680	57215680	Missense_Mutation	SNP	G	A	NA	COLO679_SKIN	ENST00000205214.6	p.P746L	NA	NA	4:11		NA	NA	0	0
COLO679	AASDH	132949	37	4	57215681	57215681	Missense_Mutation	SNP	G	T	NA	COLO679_SKIN	ENST00000205214.6	p.P746T	NA	NA	5:11	8:56	NA	NA	0	0
COLO679	TMPRSS11E	28983	37	4	69334599	69334599	Silent	SNP	G	A	NA	COLO679_SKIN	ENST00000305363.4	p.V87V	NA	NA		108:100	NA	NA	0	0
COLO679	UGT2B17	7367	37	4	69433593	69433593	Missense_Mutation	SNP	C	T	NA	COLO679_SKIN	ENST00000317746.2	p.D204N	NA	NA		156:0	NA	NA	0	0
COLO679	UGT2B10	7365	37	4	69681921	69681921	Missense_Mutation	SNP	C	A	NA	COLO679_SKIN	ENST00000265403.7	p.L62I	NA	NA		120:130	NA	NA	3.295e-05	0
COLO679	UGT2B10	7365	37	4	69683785	69683785	Missense_Mutation	SNP	G	A	NA	COLO679_SKIN	ENST00000265403.7	p.D253N	NA	NA		156:175	NA	NA	0	0
COLO679	AMTN	401138	37	4	71396894	71396894	Missense_Mutation	SNP	G	A	NA	COLO679_SKIN	ENST00000339336.4	p.G166R	NA	NA		23:18	NA	NA	0	0
COLO679	RASSF6	166824	37	4	74450916	74450916	Missense_Mutation	SNP	C	T	NA	COLO679_SKIN	ENST00000342081.3	p.G215E	NA	NA		54:65	NA	NA	0	0
COLO679	PARM1	25849	37	4	75938326	75938326	Silent	SNP	G	A	NA	COLO679_SKIN	ENST00000307428.7	p.V245V	NA	NA		54:51	NA	NA	0	0
COLO679	FRAS1	80144	37	4	79301030	79301030	Missense_Mutation	SNP	A	G	NA	COLO679_SKIN	ENST00000325942.6	p.N1148S	NA	NA		105:73	NA	NA	1.655e-05	0
COLO679	SLC9B2	133308	37	4	103968264	103968264	Missense_Mutation	SNP	T	C	NA	COLO679_SKIN	ENST00000394785.3	p.D278G	NA	NA	39:26	16:19	NA	NA	1.647e-05	0
COLO679	CENPE	1062	37	4	104082531	104082531	Silent	SNP	G	A	NA	COLO679_SKIN	ENST00000265148.3	p.A642A	NA	NA	38:28	59:71	NA	NA	0	0
COLO679	ANXA5	308	37	4	122590856	122590856	Silent	SNP	G	A	NA	COLO679_SKIN	ENST00000296511.5	p.T268T	NA	NA	448:467	52:60	NA	NA	0	0
COLO679	ANKRD50	57182	37	4	125590731	125590731	Missense_Mutation	SNP	G	A	NA	COLO679_SKIN	ENST00000504087.1	p.S1234F	NA	NA	55:57	130:131	NA	NA	0	0
COLO679	GYPE	2996	37	4	144801661	144801661	Splice_Site	SNP	T	C	NA	COLO679_SKIN	ENST00000358615.4	p.G13G	NA	NA		83:96	NA	NA	0	0
COLO679	NPY2R	4887	37	4	156135812	156135812	Missense_Mutation	SNP	C	T	NA	COLO679_SKIN	ENST00000329476.3	p.R241C	NA	NA		32:44	NA	NA	8.236e-06	0
COLO679	GUCY1B3	2983	37	4	156723584	156723584	Silent	SNP	C	T	NA	COLO679_SKIN	ENST00000264424.8	p.I422I	NA	NA	18:0	80:98	NA	NA	0	0
COLO679	TDO2	6999	37	4	156830063	156830063	Nonsense_Mutation	SNP	A	T	NA	COLO679_SKIN	ENST00000536354.2	p.K110*	NA	NA		48:40	NA	NA	0	0
COLO679	TENM3	55714	37	4	183676393	183676393	Missense_Mutation	SNP	G	A	NA	COLO679_SKIN	ENST00000511685.1	p.G1625R	NA	NA		47:52	NA	NA	0	0
COLO679	SLC12A7	10723	37	5	1074758	1074758	Missense_Mutation	SNP	G	A	NA	COLO679_SKIN	ENST00000264930.5	p.R666C	NA	NA	19:52	10:7	NA	NA	0	0
COLO679	SLC6A3	6531	37	5	1432652	1432652	Missense_Mutation	SNP	G	A	NA	COLO679_SKIN	ENST00000270349.9	p.P194S	NA	NA		13:17	NA	NA	2.471e-05	0
COLO679	CTNND2	1501	37	5	10973618	10973618	Missense_Mutation	SNP	C	T	NA	COLO679_SKIN	ENST00000304623.8	p.E1209K	NA	NA		10:5	NA	NA	0	0
COLO679	DNAH5	1767	37	5	13830755	13830755	Silent	SNP	G	A	NA	COLO679_SKIN	ENST00000265104.4	p.F2004F	NA	NA		34:50	NA	NA	0	0
COLO679	DNAH5	1767	37	5	13845017	13845017	Missense_Mutation	SNP	C	T	NA	COLO679_SKIN	ENST00000265104.4	p.D1734N	NA	NA		60:50	NA	NA	0	0
COLO679	DNAH5	1767	37	5	13845018	13845018	Silent	SNP	C	T	NA	COLO679_SKIN	ENST00000265104.4	p.S1733S	NA	NA		57:49	NA	NA	8.236e-06	0
COLO679	DNAH5	1767	37	5	13900333	13900333	Silent	SNP	C	T	NA	COLO679_SKIN	ENST00000265104.4	p.R747R	NA	NA		38:34	NA	NA	0	0
COLO679	FAM105A	54491	37	5	14609051	14609051	Silent	SNP	G	A	NA	COLO679_SKIN	ENST00000274217.3	p.R274R	NA	NA	4:2	77:80	NA	NA	0	0
COLO679	CDH18	1016	37	5	19591333	19591333	Missense_Mutation	SNP	G	A	NA	COLO679_SKIN	ENST00000507958.1	p.P278S	NA	NA		33:41	NA	NA	0	0
COLO679	ADAMTS12	81792	37	5	33549376	33549376	Missense_Mutation	SNP	G	A	NA	COLO679_SKIN	ENST00000504830.1	p.P1413L	NA	NA		22:24	NA	NA	0	0
COLO679	SPEF2	79925	37	5	35806898	35806898	Silent	SNP	G	A	NA	COLO679_SKIN	ENST00000356031.3	p.T1700T	NA	NA		62:48	NA	NA	3.311e-05	0
COLO679	NUP155	9631	37	5	37294515	37294515	Silent	SNP	C	G	NA	COLO679_SKIN	ENST00000231498.3	p.V1282V	NA	NA	112:53	20:30	NA	NA	0	0
COLO679	MROH2B	133558	37	5	41015575	41015575	Missense_Mutation	SNP	G	A	NA	COLO679_SKIN	ENST00000399564.4	p.H964Y	NA	NA		83:85	NA	NA	0	0
COLO679	SEPP1	6414	37	5	42807084	42807084	Missense_Mutation	SNP	A	T	NA	COLO679_SKIN	ENST00000514985.1	p.H110Q	NA	NA	7:17	76:67	NA	NA	0	0
COLO679	NNT	23530	37	5	43675766	43675766	Missense_Mutation	SNP	A	G	NA	COLO679_SKIN	ENST00000264663.5	p.T930A	NA	NA	158:195	32:29	NA	NA	0	0
COLO679	SNX18	112574	37	5	53814763	53814763	Missense_Mutation	SNP	C	G	NA	COLO679_SKIN	ENST00000326277.3	p.F327L	NA	NA	84:33	10:10	NA	NA	0	0
[truncated: 19,395 more rows]
