# Supplementary material for: Analysis of CRISPR‐Cas9 screens identifies genetic dependencies in melanoma
Source: Pigment Cell Melanoma Res. 2020 Sep 7;34(1):122–31. doi: 10.1111/pcmr.12919 (PMC7818247; doi:10.1111/pcmr.12919)
Supplement: Supplementary file 7 — Table S4 [file PCMR-34-122-s007.xlsx]

## Sheet: Sheet1
Supplemental Table 4 Description of 33 significant fitness genes in melanoma
GENE	DESCRIPTION	FUNCTION	CANCER GENE CENSUS (YES/NO)	CHEMICAL INHIBITOR (YES/NO)
TCEB3	Elongin A	Increases the RNA polymerase II transcription elongation	NO	NO
ARHGAP11A	Rho GTPase Activating Protein 11A	Regulates p53-dependent cell-cycle arrest and apoptosis	NO	NO
MITF	Melanocyte Inducing Transcription Factor	Transcription factor that regulates the expression of genes with essential roles in cell differentiation, proliferation and survival	YES	NO
NFATC2	Nuclear Factor Of Activated T Cells 2	Inducible expression of cytokine genes in T-cells	YES	YES
GTF2H5	General Transcription Factor IIH Subunit 5	General and transcription-coupled nucleotide excision repair (NER) of damaged DNA	NO	NO
SOX10	SRY-Box Transcription Factor 10	Involved in the regulation of embryonic development and in the determination of the cell fate.	NO	YES
DUSP4	Dual Specificity Phosphatase 4	Negative regulation of members of the mitogen-activated protein (MAP) kinase superfamily	NO	NO
TFAP2A	Transcription Factor AP-2 Alpha	Transcription factor that binds the consensus sequence 5'-GCCNNNGGC-3'	NO	NO
PPP2R2A	Protein Phosphatase 2 Regulatory Subunit Balpha	Ser/Thr phosphatase, implicated in the negative control of cell growth and division	NO	YES
MDM2	MDM2 Proto-Oncogene	E3 ubiquitin ligase, promotes tumor formation by targeting P53	YES	YES
FBXW11	F-Box And WD Repeat Domain Containing 11	Phosphorylation-dependent ubiquitination.	NO	NO
PEA15	Proliferation And Apoptosis Adaptor Protein 15	Negative regulator of apoptosis	NO	NO
PAX3	Paired Box 3	Transcription factor that may regulate cell proliferation, migration and apoptosis.	YES	NO
MUC12	Mucin 12, Cell Surface Associated	Integral membrane glycoprotein, involved in epithelial cell protection	NO	NO
MAPK1	Mitogen-Activated Protein Kinase 1	Essential component of the MAP kinase signal transduction pathway	YES	YES
FERMT2	Fermitin Family Member 2	Scaffolding protein that enhances integrin activation	NO	NO
BRAF	B-Raf Proto-Oncogene, Serine/Threonine Kinase	Activator of the MAP kinase signal transduction pathway	YES	YES
RFWD2	COP1 E3 Ubiquitin Ligase	Mediates ubiquitination and subsequent proteasomal degradation of target proteins	NO	YES
ZEB2	Zinc Finger E-Box Binding Homeobox 2	DNA-binding transcriptional repressor that interacts with activated SMADs	NO	NO
COASY	Coenzyme A Synthase	Coenzyme A (CoA), Important role in metabolic pathways	NO	YES
MTMR6	Myotubularin Related Protein 6	Phosphatase that acts on lipids with a phosphoinositol headgroup	NO	YES
PPM1G	Protein Phosphatase, Mg2+/Mn2+ Dependent 1G	Member of the PP2C family of Ser/Thr protein phosphatases, negative regulator of cell stress response pathways	NO	NO
IRF4	Interferon Regulatory Factor 4	IRF family of transcription factors, negatively regulates Toll-like-receptor (TLR) signaling	YES	NO
CHMP4B	Charged Multivesicular Body Protein 4B	Member of the chromatin-modifying protein/charged multivesicular body protein (CHMP) protein family, probable core component of the endosomal sorting	NO	NO
INTS12	Integrator Complex Subunit 12	Mediates 3-prime end processing of small nuclear RNAs U1	NO	NO
FAM25C	Family With Sequence Similarity 25 Member C	Protein coding gene, unknown interaction network	NO	NO
AHR	Aryl Hydrocarbon Receptor	Ligand-activated transcriptional activator Involved in the regulation of biological responses to planar aromatic hydrocarbons.	NO	YES
TXNL1	Thioredoxin Like 1	Protein coding gene, unknown interaction network	NO	NO
CRTC3	CREB Regulated Transcription Coactivator 3	Acts as a coactivator, in the SIK/TORC signaling pathway	YES	NO
MAP2K2	Mitogen-Activated Protein Kinase Kinase 2	Dual specificity protein kinase, activates MAPK1/ERK2 and MAPK2/ERK3	YES	YES
SOX9	SRY-Box Transcription Factor 9	Transcriptional regulator that plays a role in chondrocytes differentiation and skeletal development	NO	NO
EGLN1	Egl-9 Family Hypoxia Inducible Factor 1	Catalyzes the post-translational formation of 4-hydroxyproline in hypoxia-inducible factor (HIF) alpha proteins, cellular oxygen sensor	NO	YES
BPTF	Bromodomain PHD Finger Transcription Factor	Histone-binding component of NURF (nucleosome-remodeling factor)	NO	NO
