# Supplementary material for: Analysis of CRISPR‐Cas9 screens identifies genetic dependencies in melanoma
Source: Pigment Cell Melanoma Res. 2020 Sep 7;34(1):122–31. doi: 10.1111/pcmr.12919 (PMC7818247; doi:10.1111/pcmr.12919)
Supplement: Supplementary file 8 — Table S5 [file PCMR-34-122-s008.xlsx]

## Sheet: GO Biological Process 2018
Supplemental Table 5 Pathway enrichment analysis of genetic dependencies in melanoma
Term	Overlap	P-value	Adjusted P-value	Odds Ratio	Combined Score	Genes
positive regulation of transcription from RNA polymerase II promoter (GO:0045944)	9/848	1.108360646136E-5	0.005655964377232007	6.064690026954177	69.1983766376923	TFAP2A;ZEB2;CRTC3;IRF4;NFATC2;PAX3;AHR;SOX9
regulation of transcription, DNA-templated (GO:0006355)	12/1598	9.540546380690903E-6	0.005409489797851742	4.291078133381012	49.60469072713027	TFAP2A;MAP2K2;FBXW11;IRF4;MDM2;NFATC2;PAX3;AHR;SOX9;SOX10;BPTF
MAPK cascade (GO:0000165)	6/278	7.904331344981627E-6	0.005041975356680155	12.332990750256938	144.88920465225755	MAP2K2;FBXW11;PEA15;MAPK1;BRAF;SOX9
ERK1 and ERK2 cascade (GO:0070371)	3/21	6.389593665716892E-6	0.004658013782307614	81.63265306122449	976.3950923009298	MAP2K2;MAPK1;SOX9
regulation of transcription from RNA polymerase II promoter (GO:0006357)	12/1478	4.267357920718731E-6	0.003629387911571281	4.639474192924801	57.364851387563085	TFAP2A;ZEB2;CRTC3;IRF4;MDM2;NFATC2;PAX3;AHR;SOX9;SOX10;BPTF
dephosphorylation (GO:0016311)	5/124	2.3626164315747644E-6	0.003014107912581506	23.04147465437788	298.5193754743466	DUSP4;FBXW11;PPP2R2A;MTMR6;PPM1G
protein dephosphorylation (GO:0006470)	5/125	2.4579805682085504E-6	0.0025086149679136465	22.857142857142858	295.2267531972836	DUSP4;FBXW11;PPP2R2A;MTMR6;PPM1G
positive regulation of gene expression (GO:0010628)	13/771	2.528819425209641E-10	1.2904565526844798E-6	9.634982397628312	212.9147887818892	TFAP2A;MAP2K2;FBXW11;NFATC2;PAX3;BRAF;AHR;SOX10;IRF4;MAPK1;SOX9;BPTF
positive regulation of nucleic acid-templated transcription (GO:1903508)	11/502	5.406513574818329E-10	1.3794719386148967E-6	12.521343198634035	267.18350750458654	TFAP2A;MAP2K2;FBXW11;IRF4;NFATC2;PAX3;AHR;SOX9;SOX10;BPTF
positive regulation of transcription, DNA-templated (GO:0045893)	13/1120	2.3107557866707725E-8	3.930595593126984E-5	6.63265306122449	116.62264245061016	TFAP2A;CRTC3;MAP2K2;FBXW11;NFATC2;PAX3;AHR;SOX10;ZEB2;IRF4;SOX9;BPTF

## Sheet: GO Molecular Function
Term	Overlap	P-value	Adjusted P-value	Odds Ratio	Combined Score	Genes
protein serine/threonine phosphatase activity (GO:0004722)	4/61	3.819672827699767E-6	0.0043964434246824315	37.47072599531616	467.4602636519994	DUSP4;PPP2R2A;MTMR6;PPM1G

## Sheet: KEGG 2019 Human
Term	Overlap	P-value	Adjusted P-value	Odds Ratio	Combined Score	Genes
Melanoma	5/72	1.566901651230576E-7	4.826057085790174E-5	39.682539682539684	621.785533809946	MAP2K2;MDM2;MAPK1;BRAF
Bladder cancer	4/41	7.598404233691693E-7	1.1701542519885207E-4	55.74912891986063	785.5140011129621	MAP2K2;MDM2;MAPK1;BRAF
FoxO signaling pathway	5/132	3.2135107246471338E-6	3.2992043439710573E-4	21.645021645021647	273.76940551445784	MAP2K2;MDM2;MAPK1;BRAF
Renal cell carcinoma	4/69	6.265205861713835E-6	4.824208513519653E-4	33.126293995859214	396.86953577286977	EGLN1;MAP2K2;MAPK1;BRAF
Cellular senescence	5/160	8.229393932049453E-6	5.069306662142464E-4	17.857142857142858	209.0678247730931	MAP2K2;FBXW11;MDM2;MAPK1;NFATC2
Glioma	4/75	8.74333468565039E-6	4.488245138633867E-4	30.476190476190478	354.9628616559314	MAP2K2;MDM2;MAPK1;BRAF
Chronic myeloid leukemia	4/76	9.217643270479315E-6	4.055763039010899E-4	30.07518796992481	348.7034936435129	MAP2K2;MDM2;MAPK1;BRAF
Prostate cancer	4/97	2.4253874430143623E-5	9.337741655605294E-4	23.5640648011782	250.41376572671572	MAP2K2;MDM2;MAPK1;BRAF
Th17 cell differentiation	4/107	3.567933830046465E-5	0.0012210262440603458	21.361815754339116	218.76504770766348	IRF4;MAPK1;NFATC2;AHR
Thyroid cancer	3/37	3.661967153236961E-5	0.001127885883196984	46.33204633204633	473.27837784009836	MAP2K2;MAPK1;BRAF
Natural killer cell mediated cytotoxicity	4/131	7.863276432528931E-5	0.002201717401108101	17.448200654307524	164.8980954672058	MAP2K2;MAPK1;NFATC2;BRAF
Endometrial cancer	3/58	1.418095782222368E-4	0.003639779174370745	29.556650246305416	261.9022285342169	MAP2K2;MAPK1;BRAF
VEGF signaling pathway	3/59	1.492276726326888E-4	0.0035355479362206266	29.055690072639226	255.98171662905293	MAP2K2;MAPK1;NFATC2
Cushing syndrome	4/155	1.5068311582253573E-4	0.003315028548095786	14.746543778801843	129.77447368768452	MAP2K2;MAPK1;BRAF;AHR
Hepatitis C	4/155	1.5068311582253573E-4	0.0030940266448894003	14.746543778801843	129.77447368768452	MAP2K2;MAPK1;PPP2R2A;BRAF
Long-term depression	3/60	1.5689373211647583E-4	0.00302020434324216	28.571428571428573	250.2840527797998	MAP2K2;MAPK1;BRAF
Hepatitis B	4/163	1.828194532230965E-4	0.0033122583289831604	14.022787028921998	120.69428903119046	MAP2K2;MAPK1;NFATC2;BRAF
Acute myeloid leukemia	3/66	2.0830082291535624E-4	0.00356425852544054	25.974025974025974	220.16953919686603	MAP2K2;MAPK1;BRAF
Non-small cell lung cancer	3/66	2.0830082291535624E-4	0.0033766659714699852	25.974025974025974	220.16953919686603	MAP2K2;MAPK1;BRAF
Long-term potentiation	3/67	2.1780396225704775E-4	0.0033541810187585354	25.586353944562898	215.7419655978619	MAP2K2;MAPK1;BRAF
B cell receptor signaling pathway	3/71	2.586182672889904E-4	0.0037930679202385254	24.14486921529175	199.44042144755207	MAP2K2;MAPK1;NFATC2
Pathways in cancer	6/530	2.8412383265183263E-4	0.003977733657125657	6.469002695417789	52.826525397558115	EGLN1;MAP2K2;MDM2;MAPK1;BRAF
Proteoglycans in cancer	4/201	4.061475474522371E-4	0.005438845418056045	11.371712864250178	88.79936371869336	MAP2K2;MDM2;MAPK1;BRAF
ErbB signaling pathway	3/85	4.394936774695928E-4	0.005640168860859774	20.168067226890756	155.8968852439106	MAP2K2;MAPK1;BRAF
Colorectal cancer	3/86	4.54834426118202E-4	0.005603560129776249	19.93355481727575	153.4002080508003	MAP2K2;MAPK1;BRAF
cAMP signaling pathway	4/212	4.966038859268963E-4	0.005882846033287848	10.78167115902965	82.02391223565061	MAP2K2;MAPK1;BRAF;SOX9
Human immunodeficiency virus 1 infection	4/212	4.966038859268963E-4	0.00566496284686978	10.78167115902965	82.02391223565061	MAP2K2;FBXW11;MAPK1;NFATC2
Human T-cell leukemia virus 1 infection	4/219	5.611484573830711E-4	0.006172633031213783	10.437051532941943	78.12681077660586	CRTC3;MAP2K2;MAPK1;NFATC2
Human cytomegalovirus infection	4/225	6.210510778494168E-4	0.0065959907578489775	10.158730158730158	75.01305120963022	MAP2K2;MDM2;MAPK1;NFATC2
HIF-1 signaling pathway	3/100	7.067159044822667E-4	0.007255616619351271	17.142857142857142	124.36940237553334	EGLN1;MAP2K2;MAPK1
T cell receptor signaling pathway	3/101	7.274795962561524E-4	0.007227861795061127	16.973125884016973	122.64652796088083	MAP2K2;MAPK1;NFATC2
Melanogenesis	3/101	7.274795962561524E-4	0.007001991113965466	16.973125884016973	122.64652796088083	MAP2K2;MAPK1
C-type lectin receptor signaling pathway	3/104	7.920946414805532E-4	0.007392883320485163	16.483516483516485	117.7059836780793	MDM2;MAPK1;NFATC2
Thyroid hormone signaling pathway	3/116	0.001086769243666053	0.009844850795563069	14.778325123152708	100.85535932091055	MAP2K2;MDM2;MAPK1
